# Supplementary material for: Trees in trees a report from remote Australia
Source: Plant Signal Behav. 2023 Dec 7;18(1):2286392. doi: 10.1080/15592324.2023.2286392 (PMC10761035; doi:10.1080/15592324.2023.2286392)
Supplement: Copy of All TinTs up to Nov 2023.xlsx [file KPSB_A_2286392_SM4278.xlsx]

## Sheet: TinTs_ALL
Number	Latitude	Longitude	Broad_area	Location	Observer/s	Landform	Host species	H_alive	DBH1	DBH2	DBH3	DBH4	DBH5	DBH6	DBH7	DBH8	DBH9	DBH10	Hollow height above ground_m	Hollow type	Hollow size_cm2	Hollow aspect	Hollow angle	Cause	Guest species	G_alive	G_size	DBH1	DBH2	DBH3	DBH4	DBH5	DBH6	G_height	Distance to nearest CMT	Distance to water	Water type	Photos	Notes	new_july23
T200	-28.9237	144.271	Mulga Lands, QLD	South of Karatta bore, Currawinya NP	Jen Silcock, Chris Crafter	Small swamp	Eucalyptus populnea	Alive	42	25	22	21	20	18	11				1	Cut stump (steel); mid-trunk	150	n/a	0	Anthropogenic (post-contact)	Muehlenbeckia florulenta	Alive	Medium	n/a						0.8	0				Quite a lot of cut stumps (yards) and hollows
T201	-28.9217	144.266	Mulga Lands, QLD	West of Karatta Bore, Currawinya NP	Jen Silcock, Chris Crafter	Edge of swamp	Eucalyptus populnea	Alive	52	50	35	33	33	31	28				0.1	Mid-trunk (central bowl)	1600	n/a	0	Natural	Santalum lanceolatum	Alive	Small	3d	1	1				1.2	0				Very old multi-stemmed poplar box, possibly a scar tree; charcoal rub nearby + lots of cut stumps (mostly steel axe); Santalum common in area, recovering from browsing.
T202	-26.5869	149.186	Brigalow Belt, QLD	Edge of Wallumbilla township, just south of Warrego Highway	Jen Silcock, Russell Fairfax, Rowan Fairfax	Alluvial plain	Eucalyptus populnea	Alive											1.2	Cut stump (possibly old scar?)		180		Anthropogenic (both)	Brachychiton rupestris	Alive	Medium	5							0
T203	-26.9604	148.062	Mulga Lands, QLD	Dunkeld Golf Course	Jen Silcock	Alluvial plain	Eucalyptus populnea	Alive	50										0.3	?Cut stump or fallen branch; mid-trunk	1200	180	0	Natural?	Acacia salicina	Alive	Big	30						10	0.2	0.6	River		Lots of CMTs in area - scar trees, cut stumps
T204	-26.9604	148.062	Mulga Lands, QLD	Dunkeld Golf Course	Jen Silcock	Alluvial plain	Eucalyptus populnea	Alive	80										0.3	Old scar hollow	50000	180	130	Anthropogenic (indigenous)	Acacia salicina	Alive	Big	40	40					10	0.2	0.6	River		Huge tree, very difficult to measure DBH; Acacia salicina growing in scar hollow.
T206	-26.3429	146.288	Mulga Lands, QLD	Charleville-Augathella road, c.8km north of Charleville	Jen Silcock, Russell Fairfax, Rowan Fairfax	Alluvial dunes	Eucalyptus populnea	Alive	70										0	Mid-trunk (central hollow)	56000	ESE	0	Anthropogenic (indigenous)	Alectryon oleifolius	Alive	Big	35						9	0	1	River		Apparent scar tree; two young-ish rosewoods nearby, on road gradeline, roadside fenced thus ungrazed? 5/4 10m away + another 20m away; some of the smallest rosewoods I've seen in QLD!
T207	-26.532	146.205	Mulga Lands, QLD	Charleville Botanical Reserve	Jen Silcock	Low dunefields	Eucalyptus melanophloia	Alive	20	18	18	15							1	Stump (?burnt/fallen)	300	n/a	0	Natural	Eremophila longifolia	Alive	Tiny	1							>10	8	River
T208	-26.2133	147.36	Mulga Lands, QLD	Chesterton Range National Park	Jen Silcock, Russell Fairfax, Rowan Fairfax	Alluvial plain	Eucalyptus populnea	Dead	70										1.5	Mid-trunk hollow	3000	NW	70	Natural	Eremophila longifolia	Alive	Tiny	1	1	1	0.5	0.5	0.5		>10	>10	Creek		Photos
T209	-26.404	146.227	Mulga Lands, QLD	Warrego River, near Gowrie Crossing, Charleivlle	Jen Silcock, Rowan Fairfax	Riparian	Eucalyptus camaldulensis	Alive											0.2	Exposed roots				Natural	Acacia salicina	Alive	Small
T210	-27.4967	145.929	Mulga Lands, QLD	South of Wyandra, on highway towards Cunnamulla	Jen Silcock, Russell Fairfax, Rowan Fairfax	Alluvial plain	Eucalyptus coolabah	Alive	45	35									0.25	Mid-trunk	600	n/a	0	Natural	Atalaya hemiglauca	Alive	Small	4						4			River
T211	-28.6503	150.399	Brigalow Belt, QLD	Bruxner Highway, south of Boggabilla	Jen Silcock, Russell Fairfax	Alluvial plain	Eucalyptus populnea	Alive	40	20									0.1	Mid-trunk		n/a	0	Natural	Atalaya hemiglauca	Alive	Medium	5	5	4				4	0.2		River	20220420_131211	Mid-trunk hollow created by old fallen trunk
T212	-28.5741	150.331	Brigalow Belt, QLD	Newell Highway, south of Goondoowindi	Jen Silcock, Russell Fairfax	Alluvial plain	Eucalyptus populnea	Dead	40										3	Fallen branch	1000	n/a	0	Natural	Acacia salicina	Alive	Medium	12						5	0		River	20220420_140642; 20220420_140653; 20220420_140818; 20220420_140913	Scar tree + cut stump but TinT hollow natural
T213	-28.6115	150.24	Brigalow Belt, QLD	Goondoowindi-Boomi road	Jen Silcock, Russell Fairfax	Alluvial plain	Eucalyptus populnea	Dead	30	20	20	15	15						0.4	Cut stump	2826	n/a	0	Anthropogenic (post-contact)	Atalaya hemiglauca	Alive	Big	25						2	0		River	20220420_142337; 20220420_142403	Cut stump 60cm diameter
T214	-29.1748	148.628	Barwon stony rise	Goondoobluie gravel pit	Jen Silcock, Russell Fairfax	Sandy rise	Eucalyptus populnea	Alive	36	30									0.5	Mid-trunk	150	n/a	0	Natural?	Ehretia membranifolia	Alive	Medium	10	1					0.5	0		River	20220421_083058; 20220421_083113; 20220421_083134	Ehretia very woody, grazed, likely to have resprouted many times - old; growing in mid-trunk hollow (central stem possibly rung or cut?) below ?Indigenous scar
T215	-29.1733	148.628	Barwon stony rise	Goondoobluie gravel pit	Jen Silcock, Russell Fairfax	Sandy rise	Eucalyptus populnea	Dead	45	30									0.1	Crack in dead trunk	25			Natural	Ehretia membranifolia	Alive	Small	2						1	0.2		River	20220421_084202	Tree not obviously a CMT - may have been rung?
T216	-29.1741	148.628	Barwon stony rise	Goondoobluie gravel pit	Jen Silcock, Russell Fairfax	Sandy rise	Eucalyptus populnea	Dead	48										0.05	Hollow stump	3110	n/a	0	Natural?	Ehretia membranifolia	Alive	Medium	13	10	10	8	5		4	0.2		River	20220421_084956	Tree appears to have fallen rather than been cut
T217	-29.176	148.627	Barwon stony rise	Goondoobluie gravel pit	Jen Silcock, Russell Fairfax	Sandy rise	Eucalyptus populnea	Alive	53										0.8	Fallen branch	3000	ENE	70	Natural?	Geijera parviflora	Dead	Big	28	18					4	0.2		River	20220421_090452; 20220421_090741	Recently-dead wilga; lots of modified trees in area but no evidence that this hollow is anthropogenic. Another potential fallen wilga in trunk holllow of live box 20m towards gravel pit.
T218	-29.1144	148.507	Palaeochannels_north	West of Goondoobluie towards Lightning Ridge	Jen Silcock, Russell Fairfax	Palaeochannel	Eucalyptus populnea	Alive	39										2	Fallen branch	600	E	45	Natural	Capparis mitchellii	Alive	Medium	9	7					3	0.2		River	20220421_093640
T219	-29.1148	148.507	Palaeochannels_north	West of Goondoobluie towards Lightning Ridge	Jen Silcock, Russell Fairfax	Palaeochannel	Eucalyptus populnea	Dead	52	30									2	Fallen branch	50		80	Natural	Ehretia membranifolia	Alive	Tiny	1	0.6	0.6	0.6			1	0.2		River	20220421_095934
T220	-29.0771	148.446	Palaeochannels_north	West of Goondoobluie towards Lightning Ridge	Jen Silcock, Russell Fairfax	Palaeochannel	Eucalyptus populnea	Alive	70	65	65								0.3	Mid-trunk (central bowl)	2000	n/a	0	Natural	Eremophila mitchellii	Alive	Small	3						1.3	0.05	?	?	20220421_102149
T221	-29.0813	148.441	Palaeochannels_north	West of Goondoobluie towards Lightning Ridge	Jen Silcock, Russell Fairfax	Palaeochannel	Eucalyptus populnea	Dead	55										0.1	Cut stump	1570	n/a	0	Anthropogenic (post-contact)	Ehretia membranifolia	Alive	Small	2						1.5	0	?	?	20220421_103532
T222a	-29.0817	148.441	Palaeochannels_north	West of Goondoobluie towards Lightning Ridge	Jen Silcock, Russell Fairfax	Palaeochannel	Eucalyptus populnea	Alive	60	50	40								1.3	Mid-trunk	1200	n/a	0	Natural	Atalaya hemiglauca	Alive	Tiny	0.5						0.4	0.05	?	?	20220421_103805	Not healthy
T222b	-29.0817	148.441	Palaeochannels_north	West of Goondoobluie towards Lightning Ridge	Jen Silcock, Russell Fairfax	Palaeochannel	Eucalyptus populnea	Alive	60	50	40								1.3	Mid-trunk	1200	n/a	0	Natural	Flindersia maculosa	Alive	Tiny	0.01						2	0.05	?	?	20220421_103805	Seedlings, in same hollow as whitewood
T222c	-29.0817	148.441	Palaeochannels_north	West of Goondoobluie towards Lightning Ridge	Jen Silcock, Russell Fairfax	Palaeochannel	Eucalyptus populnea	Alive	60	50	40								1.3	Mid-trunk	1200	n/a	0	Natural	Flindersia maculosa	Dead	Tiny	0.01						2	0.05	?	?	20220421_103805	Seedlings, in same hollow as whitewood
T223	-29.1282	148.386	Palaeochannels_north	West of Goondoobluie towards Lightning Ridge	Jen Silcock, Russell Fairfax	Palaeochannel	Eucalyptus populnea	Alive	50	30									1.2	Mid-trunk	300	n/a	0	Anthropogenic (post-contact)	Geijera parviflora	Alive	Small	3						1.1	0	?	?	20220421_105327	Mid-trunk hollow apparently created by old ringbarking and subsequent resprouting
T224	-29.1286	148.386	Palaeochannels_north	West of Goondoobluie towards Lightning Ridge	Jen Silcock, Russell Fairfax	Palaeochannel	Eucalyptus populnea	Alive	70	30	20	15							1	Mid-trunk, old scar	2400	n/a	0	Anthropogenic (indigenous)	Geijera parviflora	Alive	Medium	5						1.5	0	?	?	20220421_110243	Double-scar tree; resprouting from one scar creating mid-trunk hollow
T225	-29.1287	148.386	Palaeochannels_north	West of Goondoobluie towards Lightning Ridge	Jen Silcock, Russell Fairfax	Palaeochannel	Eucalyptus populnea	Alive	40	40	40	20							1.5	Fallen branch; mid-trunk	500	n/a	0	Natural?	Atalaya hemiglauca	Alive	Tiny	1						0.9	0	?	?	20220421_110347	Tree probably rung, but hollow created from fallen branch; 2 legumes (? Tephrosia) also growing in tree
T226	-29.1292	148.386	Palaeochannels_north	West of Goondoobluie towards Lightning Ridge	Jen Silcock, Russell Fairfax	Palaeochannel	Eucalyptus populnea	Alive	50	40	40	30							1.2	Mid-trunk	400	n/a	0	Anthropogenic (post-contact)	Geijera parviflora	Alive	Small	3						1.4	0	?	?	20220421_111138	Mid-trunk hollow apparently created by old ringbarking and subsequent resprouting
T227	-29.2258	148.344	Palaeochannels_north	40km north-east of Lightning Ridge, Boora Road	Jen Silcock, Russell Fairfax	Palaeochannel	Eucalyptus populnea	Alive	40	20									1	Mid-trunk	20			Natural?	Pimelea microcephala	Alive	Small	3	3	2				1.5	0	?	?	20220421_113615	Fruiting; box with steel-cut stump but Pimelea growing out of apparently natural hollow - although tree may have been rung in early days of pastoral settlement
T228	-29.2259	148.344	Palaeochannels_north	40km north-east of Lightning Ridge, Boora Road	Jen Silcock, Russell Fairfax	Palaeochannel	Eucalyptus populnea	Alive	20	20	20	13	15	20	20				0.3	Mid-trunk (central bowl)	600	n/a	0	Anthropogenic (post-contact)?	Ventilago viminalis	Alive	Tiny	0.5	0.5	0.5	0.5			1	0	?	?	20220421_114222	Definitely a modified tree - likely old ringbarking? Einadia and Rostellularia in other hollows
T229	-29.2259	148.344	Palaeochannels_north	40km north-east of Lightning Ridge, Boora Road	Jen Silcock, Russell Fairfax	Palaeochannel	Eucalyptus populnea	Alive	90	25									0.3	Fallen branch	600			Natural?	Geijera parviflora	Alive	Small	2						0.4	0	?	?	20220421_114222	Wilga woody; tree resprouting at 2m (i.e. multi-stemmed from 90cm DBH trunk); apparently old ring-barking
T230	-29.2258	148.344	Palaeochannels_north	40km north-east of Lightning Ridge, Boora Road	Jen Silcock, Russell Fairfax	Palaeochannel	Eucalyptus populnea	Alive	70	40d									0.1	Scar	6000		80	Anthropogenic (indigenous)	Ehretia membranifolia	Alive	Tiny	0.5						0.15	0	?	?		Growing in hollow created by old scar
T231	-29.2257	148.344	Palaeochannels_north	40km north-east of Lightning Ridge, Boora Road	Jen Silcock, Russell Fairfax	Palaeochannel	Eucalyptus populnea	Alive	40	40d	30								0.4	Mid-trunk	2000		80	Anthropogenic?	Ehretia membranifolia	Alive	Tiny	1						1.1	0	?	?	20220421_115121	Central stem dead - rung? Possibly also an old scar treee?
T232	-29.3228	148.301	Palaeochannels_north	40km north-east of Lightning Ridge, Boora Road	Jen Silcock, Russell Fairfax	Alluvial plain	Eucalyptus coolabah	Alive	60	40	25								1.2	Mid-trunk	200	n/a	0	Natural	Alectryon oleifolius	Alive	Tiny	1						0.4	0.2	?	?	20220421_121359
T233	-29.4005	148.413	Palaeochannels_north	Bukalla Road, north-west of Collarenebri	Jen Silcock, Russell Fairfax	Palaeochannel (sandhill)	Eucalyptus populnea	Alive	40	30	30	20d							1.2	Fallen branch	300			Natural	Eremophila mitchellii	Alive	Medium	5	4					1.5	0.1	?	?	20220421_135235	Einadia also growing in same hollow
T234a	-29.4325	148.405	Palaeochannels_north	Bukalla Road, north-west of Collarenebri	Jen Silcock, Russell Fairfax	Palaeochannel (sandhill)	Eucalyptus populnea	Alive	80d	18	18	17	17	16	16	16	16	16	0	Cut stump	4900	n/a	0	Anthropogenic (post-contact)	Pittosporum anguistifolium	Alive	Medium	5						2.5	0	?	?		Double guest
T234b	-29.4325	148.405	Palaeochannels_north	Bukalla Road, north-west of Collarenebri	Jen Silcock, Russell Fairfax	Palaeochannel (sandhill)	Eucalyptus populnea	Alive	80d	18	18	17	17	16	16	16	16	16	0	Cut stump	4900	n/a	0	Anthropogenic (post-contact)	Ventilago viminalis	Alive	Tiny	0.5						1	0	?	?		Double guest
T235	-29.4313	148.407	Palaeochannels_north	The Ridge Road, WNW of Collarenebri	Jen Silcock, Russell Fairfax	Palaeochannel (plain)	Eucalyptus populnea	Alive	30	20	23	20d	15d	5d					0.9	Fallen branch	24			Natural	Geijera parviflora	Alive	Tiny	0.1						4	0	?	?		Branch has been cut - stone? = CMT. But hollow natural.
T236	-29.3942	148.314	Palaeochannels_north	The Ridge Road, WNW of Collarenebri	Jen Silcock, Russell Fairfax	Alluvial plain	Eucalyptus populnea	Alive	40	40	20d								0.2	Mid-trunk (central bowl)	400	n/a	0	Anthropogenic (post-contact)	Apophyllum anomalum	Alive	Medium	10						2	0	?	?	20220421_145144	Tree apparently rung or cut historically, creating mid-trunk hollow
T237	-29.394	148.314	Palaeochannels_north	The Ridge Road, WNW of Collarenebri	Jen Silcock, Russell Fairfax	Alluvial plain	Eucalyptus coolabah	Alive	40	30	30	30d	25	20					0.2	Mid-trunk (central bowl)	3000	n/a	0	Anthropogenic (post-contact)	Apophyllum anomalum	Alive	Medium	13						2	0	?	?		Tree apparently rung or cut historically, creating mid-trunk hollow
T238	-29.3767	148.295	Palaeochannels_north	The Ridge Road, WNW of Collarenebri	Jen Silcock, Russell Fairfax	Palaeochannel	Eucalyptus populnea	Alive	25	25	20								1	Cut branch	360	n/a	0	Anthropogenic (post-contact)	Geijera parviflora	Alive	Tiny	1						0.4	0	0.01	Lagoon
T239	-29.3639	148.284	Palaeochannels_north	The Ridge Road, WNW of Collarenebri	Jen Silcock, Russell Fairfax	Palaeochannel	Eucalyptus populnea	Alive	30	30	20								1	Mid-trunk	150	n/a	0	Anthropogenic (post-contact)?	Geijera parviflora	Alive	Medium	6						3	0	?	?	20220421_160615	Tree apparently rung or cut historically, creating mid-trunk hollow
T240	-29.364	148.282	Palaeochannels_north	The Ridge Road, WNW of Collarenebri	Jen Silcock, Russell Fairfax	Palaeochannel	Eucalyptus populnea	Alive	30	30	30	30	30						1.2	Mid-trunk	not recorded	n/a	0	Natural?	Geijera parviflora	Alive	Tiny	1	1					1.3	not recorded	?	?	Russ phone	Box thorn growig in same hollow
T241	-29.4389	148.233	Palaeochannels_north	Barwon palaeochannels; shrubby box woodland	Jen Silcock, Russell Fairfax	Palaeochannel	Eucalyptus populnea	Alive	34	30	20d								0.8	Mid-trunk	150	n/a	0	Anthropogenic (post-contact)?	Geijera parviflora	Alive	Tiny	1						1	0	?	?		Tree apparently rung or cut historically, creating mid-trunk hollow
T242a	-30.0133	147.565	Barwon stony rise	Boorooma Creek road	Jen Silcock	Stony rise	Eucalyptus populnea	Alive	55	50									1.3	Fallen branch	1600	n/a	0	Natural	Geijera parviflora	Alive	Tiny	1						0.5	0.1	?	?	20220422_114625	Double wilga guests; dead wilga overhanging hollow
T242b	-30.0133	147.565	Barwon stony rise	Boorooma Creek road	Jen Silcock	Stony rise	Eucalyptus populnea	Alive	55	50									1.3	Fallen branch	1600	n/a	0	Natural	Geijera parviflora	Alive	Tiny	1						0.5	0.1	?	?	20220422_114625	Double wilga guests; dead wilga overhanging hollow
T243	-29.8065	147.499	Narran	Kurrajong Road, east of Narran Lake	Jen Silcock	Run-on area and sandridge	Eucalyptus populnea	Dead	27d	21d	18d								0	Central hollow (base of tree)	not recorded	n/a	0	Natural	Geijera parviflora	Alive	Medium	11	7					3	0.1	?	?
T244	-29.7674	147.684	Brookhill/Cumborah	Kurrajong Road, SSW of Cumborah	Russell Fairfax	Run-on area	Eucalyptus populnea	Alive	30	25d									1	Mid-trunk hollow	750	n/a	0	Natural?	Ehretia membranifolia	Alive	Small	2	1	1				1.2	0	?	?		Tree has been damaged apparently by grader + one branch cut by chainsaw, but hollow apparently natural
T245	-29.7671	147.684	Brookhill/Cumborah	Kurrajong Road, SSW of Cumborah	Russell Fairfax	Run-on area	Eucalyptus populnea	Alive	100										1.7						Eremophila mitchellii	Alive	Medium	6											CHECK DETAILS WITH RUSS
T246	-29.6846	147.792	Brookhill/Cumborah	Cumborah-Lightning Ridge Road	Jen Silcock, Russell Fairfax	Stony rise/run-on flat	Eucalyptus populnea	Alive	50	40	35	30							0.7	Mid-trunk hollow (cut branch)	1200	n/a	0	Anthropogenic (post-contact)	Geijera parviflora	Dead	Medium	12						4	0	?	Cumborah springs?	20220422_145409	Wilga recently dead; middle of tree taken for fencepost (now lying on ground), creating hollow
T247	-29.685	147.792	Brookhill/Cumborah	Cumborah-Lightning Ridge Road	Russell Fairfax	Stony rise/run-on flat	Eucalyptus populnea	Alive	106										2.15	Scar	not recorded				Geijera parviflora	Alive	Medium	13						4	0	?	Cumborah springs?		CHECK DETAILS WITH RUSS
T248	-29.531	147.947	Palaeochannels_north	c.5km south of Lighting Ridge on Cumborah Road	Jen Silcock	Outer palaeohannels (plain)	Eucalyptus populnea	Alive	30	30	25	25	20	15					0.3	Mid-trunk hollow (central branch poisoned)	600	n/a	0	Anthropogenic (post-contact)	Apophyllum anomalum	Alive	Small	3	1					1.5	0	?		20220422_152856	Hollow created by middle-trunk being poisoned + another stump cut later
T249	-29.5308	147.947	Palaeochannels_north	c.5km south of Lighting Ridge on Cumborah Road	Russell Fairfax	Outer palaeohannels (plain)	Eucalyptus populnea	Alive	35	31									0.9	Mid-trunk hollow (central branch poisoned)	not recorded	n/a	0	Anthropogenic (post-contact)	Pimelea microcephala	Alive		??						0.9	0	?
T250	-29.5223	148.004	Palaeochannels_north	c.10km south of Lightning Ridge towards Walgett	Jen Silcock, Russell Fairfax	Outer palaeohannels (plain)	Eucalyptus populnea	Alive	70	60	60								1.5	Mid-trunk	2400	n/a	0	Anthropogenic (Indigenous)?	Apophyllum anomalum	Alive	Medium	15d	8					1.5	0	?		20220422_161446	Basal scar + small scar above guest - very modified tree, and mid-trunk hollow seems likely to be anthropogenic. Host multi-trunked above 1.5m (measured) but 110cm DBH below this - very big tree
T251	-29.5224	148.004	Palaeochannels_north	c.10km south of Lightning Ridge towards Walgett	Jen Silcock, Russell Fairfax	Outer palaeohannels (plain)	Eucalyptus populnea	Alive	35	30	20	20d	5d						0.6	Cut branch	1050	n/a	0	Anthropogenic (post-contact)	Atalaya hemiglauca	Alive	Medium	6						2.5	0	?		20220422_161845	Rough cut but probably post-contact based on size of resprouts
T252	-29.61	148.077	Palaeochannels_north	Lightning Ridge-Walgett Road, near Mungindi turn-off	Jen Silcock, Russell Fairfax	Palaeochannel (sandhill)	Eucalyptus populnea	Alive	40	20	10d	5d							1.4	Cut branch	750	n/a	0	Anthropogenic (post-contact)	Alstonia constricta	Alive	Small	3	1					1.4	0	?			In steel axe cut
T253	-29.6108	148.076	Palaeochannels_north	Lightning Ridge-Walgett Road, near Mungindi turn-off	Jen Silcock, Russell Fairfax	Palaeochannel (sandhill)	Eucalyptus populnea	Alive	80	40	10								0.5	Mid-trunk (fallen branch)	150	n/a	0	Natural	Geijera parviflora	Alive	Small	3	1					1	0.05	?
T254	-29.5148	148.148	Palaeochannels_north	c.11km east of Lightning Ridge-Walgett road towards Mungindi	Jen Silcock, Russell Fairfax	Palaeochannel (sandhill)	Eucalyptus populnea	Alive	120										3	Mid-trunk	not measurable	n/a	0	Natural	Geijera parviflora	Alive	Tiny	0.5						0.25	0	?		20220422_170858	Scar above guest, but hollow apparently natural?
T255	-29.5148	148.149	Palaeochannels_north	c.11km east of Lightning Ridge-Walgett road towards Mungindi	Jen Silcock, Russell Fairfax	Palaeochannel (sandhill)	Eucalyptus populnea	Alive	30	20	5								1	Fallen branch	500	n/a	0	Natural	Geijera parviflora	Alive	Tiny	1						1	0	?			Fallen branch; tree has one steel-cut stump but hollow natural
T256	-29.1726	148.628	Barwon stony rise	Goondoobluie gravel pit	Jen Silcock	Sandy rise	Eucalyptus populnea	Alive	30	30	20	15d							0.8	Mid-trunk	400	n/a	0	Anthropogenic (post-contact)?	Ehretia membranifolia	Alive	Small	4d	3	2	0.5	0.5	0.5	1.4	0	0.2	River		Lots of trees with this multi-stemmed growth form in this area - have apparently had central stem rung
T257	-29.1726	148.628	Barwon stony rise	Goondoobluie gravel pit	Jen Silcock	Sandy rise	Eucalyptus populnea	Alive	30	20									0.7	Fallen branch	100	n/a	0	Natural	Geijera parviflora	Alive	Tiny	1						0.4	0.03	0.2	River		Hollow created by fallen branch of live box; coordinates approximate only
T258	-29.1726	148.628	Barwon stony rise	Goondoobluie gravel pit	Jen Silcock	Sandy rise	Eucalyptus populnea	Alive	30	20	20								0.6	Fallen branch	not recorded	n/a	0	Natural	Geijera parviflora	Dead	Medium	8						2	0.02	0.2	River		Recently dead; coordinates approximate only
T259	-29.1727	148.627	Barwon stony rise	Goondoobluie gravel pit	Jen Silcock	Sandy rise	Eucalyptus populnea	Alive	30	25d	25d								1	Mid-trunk	300	n/a	0	Anthropogenic (post-contact)?	Geijera parviflora	Alive	Medium	10						2.3	0	0.2	River	20220423_085940	Lots of trees with this multi-stemmed growth form in this area - have apparently had central stem rung
T260	-28.9445	148.769	Palaeochannels_north	West of Mungindi on Gunnindaddy Road	Jen Silcock, Russell Fairfax	Sandy rise	Eucalyptus populnea	Dead	25										0.5	Stump (cut)	300	n/a	0	Anthropogenic (post-contact)	Senna artemisioides subsp. artemisioides	Alive	Small	not measured						0.7	0
T261	-28.9436	148.762	Palaeochannels_north	West of Mungindi on Gunnindaddy Road	Jen Silcock, Russell Fairfax	Sandy rise	Eucalyptus populnea	Alive	40	30	10	8	5d						0.9	Mid-trunk	600	n/a	0	Natural?	Geijera parviflora	Alive	Small	3						1.1	0				Trunk has been cut my steel axe, which may have contributed to hollow development - guest growing near but not in hollow
T262a	-28.9581	148.6	Palaeochannels_north	West of Mungindi on Gunnindaddy Road	Jen Silcock	Palaeochannels	Eucalyptus populnea	Alive	40	40	30	30	25	15					1	Fallen branch	1250	n/a	0	Natural	Alstonia constricta	Alive	Tiny	0.5	0.5					0.5	0.1			20220423_110005	Pair of Alstonias, growing in hollow with Cymbidium canaliculatum
T262b	-28.9581	148.6	Palaeochannels_north	West of Mungindi on Gunnindaddy Road	Jen Silcock	Palaeochannels	Eucalyptus populnea	Alive	40	40	30	30	25	15					1	Fallen branch	1250	n/a	0	Natural	Alstonia constricta	Alive	Tiny	0.5						0.3	0.1			20220423_110005	Pair of Alstonias, growing in hollow with Cymbidium canaliculatum
T263	-28.9591	148.6	Palaeochannels_north	West of Mungindi on Gunnindaddy Road	Jen Silcock	Palaeochannels	Eucalyptus populnea	Alive	50	40	30	30	20d						1.5	Mid-trunk	9000	n/a	0	Anthropogenic (post-contact)?	Geijera parviflora	Alive	Tiny	0.5						0.3	0			20220423_110810	Wilga not healthy. Huge box >2m circumference, branching at 1.5m (looks like central stem - now fallen - may have been rung or poisoned a long time ago thus causing resprouts). Einadia also in hollow.
T264	-28.9594	148.6	Palaeochannels_north	West of Mungindi on Gunnindaddy Road	Jen Silcock	Palaeochannels	Eucalyptus populnea	Alive	60	40	40	20d	20d	20d	15d				1.6	Mid-trunk	225	n/a	0	Natural	Geijera parviflora	Alive	Tiny	1						0.2	0				This is an old scar tree + has a steel cut branch, but guest hollow appears to be natural
T265	-28.8527	148.464	Palaeochannels_north	Dirranbandi-Bumble/Diamond Tank Road, south-east of Dirranbandi	Jen Silcock, Russell Fairfax	Alluvial plain	Eucalyptus populnea	Alive	30	30	30	25	20	15	15	10d	10d		1.2	Mid-trunk (fallen branch)	50	n/a	0	Anthropogenic (post-contact)	Atalaya hemiglauca	Alive	Small	2	0.5					0.7	0			20220423_114749	Tree is a scar tree + historically ringbarked; hollow created by fallen resprouting branch post-ringbarking, so ultimately anthropogenic
T266	-28.8528	148.464	Palaeochannels_north	Dirranbandi-Bumble/Diamond Tank Road, south-east of Dirranbandi	Jen Silcock, Russell Fairfax	Alluvial plain	Eucalyptus populnea	Alive	20	15	15d	15d	10	10	10d	10d	10d	3d	0.3	Mid-trunk (fallen branch)	40	n/a	0	Anthropogenic (post-contact)	Geijera parviflora	Alive	Tiny	1						0.8	0				Tree historically ringbarked; hollow created by fallen resprouting branch post-ringbarking, so ultimately anthropogenic
T267	-28.6804	148.537	Palaeochannels_north	Dirranbandi-Mungindi road	Jen Silcock, Russell Fairfax	Palaeochannel (sandhill)	Eucalyptus populnea	Alive	35	30	20								1	Mid-trunk (central bowl)	625	n/a	0	Natural?	Geijera parviflora	Alive	Medium	8	8					2.5	?				Seen from car; tree may have been poisoned or rung thus resprouting, but this is not obvious from form of other trees or on tree itself
T268	-28.6901	148.634	Palaeochannels_north	South of Dunwinnie	Jen Silcock	Palaoechannel (plain)	Eucalyptus populnea	Alive	40	40	40	30							1.6	Mid-trunk (fallen branch)	600	n/a	0	Natural?	Atalaya hemiglauca	Alive	Small	3						3	0.1				Tree may have been poisoned or rung, but hollow apparently created by fallen central stem - natural?
T269a	-28.6894	148.634	Palaeochannels_north	South of Dunwinnie	Russell Fairfax	Palaoechannel (plain)	Eucalyptus populnea	Alive	34	34	34								?	Mid-trunk	755	n/a	0	Natural?	Eremophila mitchellii	Alive	Tiny	0.3	0.2					0.3	0.1				Double guest + also Capparis lasiantha in same hollow. If resprouting due to modification, then Indigenous - possibly natural?
T269b	-28.6894	148.634	Palaeochannels_north	South of Dunwinnie	Russell Fairfax	Palaoechannel (plain)	Eucalyptus populnea	Alive	34	34	34								?	Mid-trunk	755	n/a	0	Natural?	Alectryon oleifolius	Alive	Tiny	1						0.8	0.1				Double guest + also Capparis lasiantha in same hollow. If resprouting due to modification, then Indigenous - possibly natural?
T270	-28.3721	148.823	Moonie River	Just south of Nindigully on Carnarvon Highway	Jen Silcock, Russell Fairfax	Sandhill (riverine)	Eucalyptus populnea	Alive	20										1.5	Fallen branch	25	n/a	0	Natural	Geijera parviflora	Alive	Tiny	1						0.3	0.05
T271	-28.3543	148.827	Moonie River	Nindigully Dump, just east of town	Jen Silcock, Russell Fairfax	Sandhill (riverine)	Eucalyptus largiflorens	Alive	34	32									0.4	Old scar hollow	1500	SW	45	Anthropogenic (Indigenous)	Alectryon oleifolius	Alive	Big	32						8	0	0.4	River	20220423_152518; 20220423_152541; 20220423_154115	Appears to have been an Indigenous scar hollow
T272	-28.1672	148.72	Balonne River	South-east of St George towards Nindigully	Jen Silcock, Russell Fairfax	Alluvial levee	Eucalyptus coolabah	Alive	64										2.5	Mid-trunk	not measurable	n/a	0	Natural?	Alectryon oleifolius	Alive	Tiny	0.5						0.2	0.01				In fork of three big stems - multi-trunked above breast height; could also be an Acacia salicina, but leaf venation appeared to be rosewood
T273	-28.0817	148.556	Balonne River	Whyenbah Road, south-west of St George	Russell Fairfax	Alluvial levee	Eucalyptus populnea	Alive	40										1.4	Mid-trunk	50	n/a	0	Anthropogenic (post-contact)	Acacia salicina	Alive	Tiny	0.5						0.38	0		River		Also Einadia nutans in same hollow; main stem lost and resprouting about frontier period
T274	-28.0819	148.556	Balonne River	Whyenbah Road, south-west of St George	Russell Fairfax	Alluvial levee	Eucalyptus populnea	Alive	28	19									1.1	Mid-trunk	not recorded	n/a	0	Anthropogenic (post-contact)	Acacia salicina	Alive	Tiny	0.5						0.5	0		River		Also Einadia nutans in same hollow; main stem lost and resprouting about frontier period
T275a	-28.0822	148.556	Balonne River	Whyenbah Road, south-west of St George	Russell Fairfax	Alluvial levee	Eucalyptus populnea	Alive	15	10									1	Mid-trunk	78.5	n/a	0	Anthropogenic (post-contact)	Acacia salicina	Alive	Tiny	0.5						0.4	0		River		Double guest - cut/rung early in European settlement then resprouted
T275b	-28.0822	148.556	Balonne River	Whyenbah Road, south-west of St George	Russell Fairfax	Alluvial levee	Eucalyptus populnea	Alive	15	10									1	Mid-trunk	78.5	n/a	0	Anthropogenic (post-contact)	Acacia salicina	Alive	Tiny	0.5						0.4	0		River		Double guest - cut/rung early in European settlement then resprouted
T276	-28.0823	148.556	Balonne River	Whyenbah Road, south-west of St George	Russell Fairfax	Alluvial levee	Eucalyptus populnea	Alive	22	20									1.1	Mid-trunk	78.5	n/a	0	Anthropogenic (post-contact)	Acacia salicina	Alive	Tiny	0.5						0.2	0		River
T277a	-28.0824	148.556	Balonne River	Whyenbah Road, south-west of St George	Russell Fairfax	Alluvial levee	Eucalyptus populnea	Alive	27	25	19	17							1	Mid-trunk	250	n/a	0	Anthropogenic (post-contact)	Acacia salicina	Alive	Tiny	0.5						0.5	0		River		Triple guest
T277b	-28.0824	148.556	Balonne River	Whyenbah Road, south-west of St George	Russell Fairfax	Alluvial levee	Eucalyptus populnea	Alive	27	25	19	17							1	Mid-trunk	250	n/a	0	Anthropogenic (post-contact)	Acacia salicina	Alive	Tiny	0.5						0.4	0		River		Triple guest
T277c	-28.0824	148.556	Balonne River	Whyenbah Road, south-west of St George	Russell Fairfax	Alluvial levee	Eucalyptus populnea	Alive	27	25	19	17							1	Mid-trunk	250	n/a	0	Anthropogenic (post-contact)	Acacia salicina	Alive	Tiny	0.5						0.4	0		River		Triple guest
T278	-28.0825	148.556	Balonne River	Whyenbah Road, south-west of St George	Russell Fairfax	Alluvial levee	Eucalyptus populnea	Alive	41										1.1	Mid-trunk	250	n/a	0	Natural	Acacia salicina	Alive	Tiny	0.3						0.2	0.02		River		Two resprouts, long dead, off natural branch fall; live poplar box DBH = 41dbh but tree multi-trunked
T279	-26.8663	148.046	Mulga Lands, QLD	Mitchell-St George road north of Dunkeld	Jen Silcock, Russell Fairfax	Alluvial plain	Eucalyptus populnea	Alive	40	40	40	40							1	Mid-trunk	260	n/a	0	Natural?	Acacia salicina	Alive	Tiny	1						0.5	0		River		Mother salicina overhanging hollow; low density of scar trees but many cut stems; this mid-trunk hollow is possibly natural?
T280	-26.7969	148.021	Mulga Lands, QLD	Mitchell-St George road north of Dunkeld	Jen Silcock, Russell Fairfax	Alluvial levee	Eucalyptus populnea	Alive	33	33									1	Mid-trunk	400	n/a	0	Anthropogenic (post-contact)	Acacia salicina	Alive	Small	2						1.3	0		River		Old cut/rung stump with two resprouts
T281	-25.5947	145.674	Mulga Lands, QLD	Bullecourt, Langlo Road, north-west of Charleville	Chris Crafter	Alluvial levee	Eucalyptus populnea	Alive	35										0.1	Fallen branch	1200			Natural	Brachychiton populneus	Alive	Medium	15						8	?			From Chris via text	Coordinates given for house
T282	-31.247	138.633	South Australia	Bulls Gap track, 15-20km south of Blinman, SA	Mike Bremers	Creekline	Eucalyptus camaldulensis	Alive	80	40									0.6	Mid-trunk	not measurable	?	?	Natural	Callitris glaucophylla	Alive	Medium	8						6			River	Mike Bremers to Jane Pye, via email	Coordinates and measurements approximate (estimated from photo)
T283	-26.4405	146.22	Mulga Lands, QLD	Charleville town common, past second grid on old Cunnamulla road	Jen Silcock	Alluvial levee	Eucalyptus populnea	Alive												Mid-trunk				Natural	Eremophila longifolia	Alive	Medium							1.1					NOT MEASURED YET
T284	-26.3894	146.264	Mulga Lands, QLD	Edge of Charleville town, Wellwater road	Russell Fairfax	Alluvial levee	Eucalyptus populnea	Alive	25										0.5	Cut branch	12cm diam			Anthropogenic	Eremophila mitchellii	Alive	Medium	5						10	0				Apparently in very old cut
T285	-26.3896	146.264	Mulga Lands, QLD	Edge of Charleville town, Wellwater road	Russell Fairfax	Alluvial levee	Eucalyptus populnea	Alive	46										1.6	Cut branch	10cm diam			Anthropogenic?	Denhamia oleaster	Alive	Tiny	seedling						5	0				Apparently very old cut
T286	-26.3896	146.264	Mulga Lands, QLD	Edge of Charleville town, Wellwater road	Russell Fairfax	Alluvial levee	Eucalyptus populnea	Alive	59										1.6	Hollow trunk	24cm diam			Anthropogenic?	Denhamia cunninghamii	Alive	Tiny	0.1	0.1	0.1	0.1	2d	2d	0.3	0				Tree has been burnt inside
T287	-26.4414	146.221	Mulga Lands, QLD	Charleville town common, past second grid on old Cunnamulla road	Jen Silcock	Alluvial levee	Eucalyptus populnea	Alive																	Brachychiton populneus	Alive								0.5
T288	-25.7678	145.884	Mulga Lands, QLD	Wadeholme, Middle Creek road	Jen Silcock, Russell Fairfax	Run-on area/creeek	Eucalytpus populnea	Alive	40	35	35	22							1.2	Mid-trunk hollow				Natural?	Geijera parviflora	Alive	Small	3						0.8				Seen while driving back from Noella at dusk
T289	-32.6844	149.028	Central NSW	big Kurrajong in Yellow box WIRADJURI country	Jane Pye	Alluvial plain	Eucalyptus coolabah	Alive											1.5	Mid-trunk hollow				Anthropogenic	Brachychiton populneus	Alive	Medium	15							0			Spotted by Jane while driving	Host (coolibah?) is a scar tree
T290	-26.4566	146.218	Mulga Lands, QLD	Eastern boundary of Croxdale, west of Charleville	Jen Silcock, Russell Fairfax	Alluvial levee	Eucalyptus populnea	Alive	40	30	30	30	30	25	15	15	15	10	0.7	Cut branch				Anthropogenic	Eremophila mitchellii	Alive	Tiny	1						1	0		River		Highly modified tree - multi-stemmed (pre-European), 8 chainsaw-cut branches; at fence corner
T291	-26.4566	146.218	Mulga Lands, QLD	Eastern boundary of Croxdale, west of Charleville	Jen Silcock, Russell Fairfax	Alluvial levee	Eucalyptus populnea	Alive	20	20	10								0.8	Mid-trunk hollow				Anthropogenic? (post-contact)	Eremophila mitchellii	Alive	Small	1.5						1	0		River		Box has appearance of having been rung historically
T292	-26.445	146.174	Mulga Lands, QLD	Croxdale, west of Charleville	Jen Silcock, Russell Fairfax	Alluvial levee	Eucalyptus populnea	Alive	40	20									1.2	Branch hollow	200			Natural	Senna artemisioides subsp. filifolia	Alive	Small	1.5						1			River
T293	-26.4972	146.108	Mulga Lands, QLD	Stock Route west of Croxdale	Jen Silcock, Russell Fairfax	Alluvial levee	Eucalyptus populnea	Alive	40	35									3	Branch hollow	300			Natural	Alectryon oleifolius	Alive	Big	17						3	0.05		River		Appearance of natural fallen branch hollow; large scarred box 50m away; run-on area with large box/mulga nearby
T294	-27.8689	148.722	Mulga Lands, QLD	St George-Surat road, c.30km north of St George	Jen Silcock, Russell Fairfax	Alluvial levee	Eucalyptus populnea	Alive	40	40	20								0.2	Mid-trunk				Natural	Alectryon oleifolius	Alive	Small	2						1.2	?		River		Tree not a CMT - has appearance of natural TinT
T295	-27.274	148.933	Balonne River	St George-Surat road	I. Baird	Alluvial plain	Eucalyptus coolabah	Alive												Mid-branch					Exocarpus aphyllus	Alive	Big												Documented in Baird (2014)
T296	-28.317	144.215	Mulga Lands, QLD	Near Wombula house	Jen Silcock, Russell Fairfax	Palaeodrainage	Eucalyptus populnea	Alive	80	60	60								1.3	Mid-trunk	1600	n/a		Natural	Senna artemisioides subsp. filifolia	Alive	Medium	5						2	?	0.8	Spring		Also buffel in another hollow further up the trunk + Chenopodium desertorum in same hollow as Senna
T297	-26.7084	146.402	Mulga Lands, QLD	Angellala Creek crossing, Riversleigh	Jen Silcock	Alluvial levee	Eucalyptus populnea	Alive											0.3	Mid-trunk				Anthropogenic	Geijera parviflora	Alive	Medium
T298	-26.4879	146.153	Mulga Lands, QLD	Croxdale, west of Charleville	Jen Silcock, Tracy Wattz	Sandplain	Eucalyptus populnea	Alive	25	25	25	25	20	20d	20d	2d			1	Mid-trunk				Natural?	Geijera parviflora	Alive	Medium	10	3					3			River	In Croxdale folder, with Trace standing in	Wilga looking thirsty. Very likely a modified tree with resprouts early colonial period
T299	-28.1384	144.997	Mulga Lands, QLD	Gooonamurra, near Eulo	Jen Silcock, Kat Best, Ollie Scully	Alluvial plain	Eucalyptus ochrophloia	Alive	80	50	40	40	30	20					1.2	Mid-trunk		n/a		Natural	Eremophila glabra	Alive	Small	0.5	0.5	0.5	0.5			0.8		0.2	Spring	Eulo springs_April 2023 folder	Beautiful old yapunyah host
T300a	-28.1384	144.997	Mulga Lands, QLD	South of Granite Springs homestead on road to Corina springs, Currawinya	Jen Silcock, Kat Best, Ollie Scully	Creekline	Eucalyptus ochrophloia	Alive	40	30	20								1	Mid-trunk				Natural	Myoporum montanum	Alive	Small	0.5						0.8				Eulo springs_April 2023 folder	Actual point is 200m north of wpt
T300b	-28.3778	144.557	Mulga Lands, QLD	South of Granite Springs homestead on road to Corina springs, Currawinya	Jen Silcock, Kat Best, Ollie Scully	Creekline	Eucalyptus ochrophloia	Alive	40	30	20								1	Mid-trunk				Natural	Myoporum montanum	Alive	Tiny	0.2						0.15				Eulo springs_April 2023 folder	Actual point is 200m north of wpt
1	-29.8567	147.867	Gingie palaeochannels	Gingie	Jane Pye		Eucalyptus populnea	Alive																	Capparis mitchellii	Alive	Big
2	-29.8662	147.86	Gingie palaeochannels	Gingie	Jane Pye		Eucalyptus populnea	Alive																	Psydrax oleifolium	Alive	Medium
3	-29.8567	147.866	Gingie palaeochannels	Gingie	Jane Pye		Eucalyptus populnea	Alive																	Ehretia membranifolia	Alive	Medium
4a	-29.8625	147.896	Gingie palaeochannels	Gingie	Jane Pye		Eucalyptus populnea	Alive																	Ehretia membranifolia	Alive	Medium
4b	-29.8625	147.896	Gingie palaeochannels	Gingie	Jane Pye		Eucalyptus populnea	Alive																	Ehretia membranifolia	Alive	Big
5a	-29.8503	147.871	Gingie palaeochannels	Gingie	Jane Pye		Eucalyptus populnea	Alive																	Alectryon oleifolius	Alive	Small
5b	-29.8503	147.871	Gingie palaeochannels	Gingie	Jane Pye		Eucalyptus populnea	Alive																	Myoporum montanum	Alive	Small
7	-29.8696	147.866	Gingie palaeochannels	Gingie	Jane Pye		Eucalyptus populnea	Alive																	Capparis mitchellii	Alive	Big
8	-30.3278	147.415	Ginghet	Farwest	Jane Pye		Eucalyptus largiflorens	Alive																	Geijera parviflora	Alive
10	-29.8832	147.833	Gingie palaeochannels	Gingie	Jane Pye		Eucalyptus coolabah	Alive																	Myoporum montanum	Alive	Big
11	-29.8839	147.819	Gingie palaeochannels	Gingie	Jane Pye		Eucalyptus populnea	Dead																	Alectryon oleifolius	Alive	Big
12	-29.8567	147.868	Gingie palaeochannels	Gingie	Jane Pye		Eucalyptus populnea	Alive																	Capparis mitchellii	Alive	Big
13	-29.7997	147.834	Gingie palaeochannels	Gingie	Jane Pye		Eucalyptus populnea	Dead																	Eremophila mitchellii	Alive	Big
14	-30.3369	147.402	Ginghet	Farwest	Jane Pye		Eucalyptus populnea	Alive																	Capparis mitchellii	Alive	Big
15	-29.8631	147.865	Gingie palaeochannels	Gingie	Jane Pye		Eucalyptus populnea	Dead																	Capparis mitchellii	Alive	Big
16	-29.8296	147.884	Gingie palaeochannels	Gingie	Jane Pye		Eucalyptus populnea	Alive																	Capparis mitchellii	Alive	Big
18	-29.8253	147.887	Gingie palaeochannels	Gingie	Jane Pye		Eucalyptus populnea	Alive																	Apophyllum anomalum	Alive	Big
19	-29.8114	147.889	Gingie palaeochannels	Gingie	Jane Pye		Eucalyptus populnea	Alive																	Apophyllum anomalum	Alive	Big
20	-29.8506	147.869	Gingie palaeochannels	Gingie	Jane Pye		Eucalyptus populnea	Alive																	Apophyllum anomalum	Alive	Big
21	-29.8312	147.925	Gingie palaeochannels	Gingie	Jane Pye		Eucalyptus populnea	Dead																	Apophyllum anomalum	Alive	Big
22	-29.7922	147.882	Gingie palaeochannels	Rostrevor	Jane Pye		Eucalyptus populnea	Alive																	Apophyllum anomalum	Dead	Big
23	-29.846	147.871	Gingie palaeochannels	Gingie	Jane Pye		Eucalyptus populnea	Alive																	Ehretia membranifolia	Alive	Big
24	-29.8619	147.864	Gingie palaeochannels	Gingie	Jane Pye		Eucalyptus populnea	Alive																	Apophyllum anomalum	Alive	Big
25	-29.8646	147.857	Gingie palaeochannels	Gingie	Jane Pye		Eucalyptus populnea	Dead																	Ehretia membranifolia	Alive	Big
26	-29.8664	147.872	Gingie palaeochannels	Gingie	Jane Pye		Eucalyptus populnea	Dead																	Atalaya hemiglauca	Alive	Big
27	-30.3208	147.419	Ginghet	Farwest	Jane Pye		Eucalyptus largiflorens	Alive																	Ehretia membranifolia	Alive	Big
28	-29.8175	147.895	Gingie palaeochannels	Gingie	Jane Pye		Eucalyptus populnea	Dead																	Ehretia membranifolia	Alive	Big
29	-29.7397	147.823	Brookhill/Cumborah	Brookhill	Jane Pye		Eucalyptus populnea	Dead																	Ehretia membranifolia	Alive	Big
30	-29.8883	147.813	Gingie palaeochannels	Tungra	Jane Pye		Callitris glaucophylla	Dead																	Ehretia membranifolia	Alive	Big
31	-29.8702	147.868	Gingie palaeochannels	Gingie	Jane Pye		Eucalyptus populnea	Alive																	Ehretia membranifolia	Alive	Big
32	-29.8303	147.924	Gingie palaeochannels	Gingie	Jane Pye		Eucalyptus populnea	Dead																	Ehretia membranifolia	Alive	Big
34	-29.8647	147.9	Gingie palaeochannels	Gingie	Jane Pye		Eucalyptus populnea	Dead																	Atalaya hemiglauca	Alive	Big
35	-29.8199	147.894	Gingie palaeochannels	Gingie	Jane Pye		Eucalyptus populnea	Alive																	Geijera parviflora	Alive	Big
36	-29.8202	147.894	Gingie palaeochannels	Gingie	Jane Pye		Eucalyptus populnea	Alive																	Geijera parviflora	Alive	Big
37	-29.822	147.887	Gingie palaeochannels	Gingie	Jane Pye		Eucalyptus populnea	Alive																	Geijera parviflora	Alive	Big
38	-29.7961	147.801	Gingie palaeochannels	Lyndon	Jane Pye		Eucalyptus populnea	Alive																	Geijera parviflora	Alive	Big
39	-29.7408	147.761	Brookhill/Cumborah	Cumborah	Jane Pye		Eucalyptus populnea	Alive																	Geijera parviflora	Alive	Big
40	-29.8869	147.807	Gingie palaeochannels	Tungra	Jane Pye		Eucalyptus populnea	Alive																	Geijera parviflora	Alive	Big
41	-29.7958	147.895	Gingie palaeochannels	Gingie	Jane Pye		Eucalyptus populnea	Alive																	Geijera parviflora	Alive	Big
42	-29.7386	147.764	Gingie palaeochannels	Cumborah	Jane Pye		Eucalyptus populnea	Dead																	Geijera parviflora	Alive	Big
43	-29.8186	147.899	Gingie palaeochannels	Gingie	Jane Pye		Eucalyptus populnea	Dead																	Geijera parviflora	Alive	Big
44	-29.8332	147.924	Gingie palaeochannels	Gingie	Jane Pye		Eucalyptus populnea	Dead																	Geijera parviflora	Alive	Big
45	-29.8603	147.866	Gingie palaeochannels	Gingie	Jane Pye		Eucalyptus populnea	Alive																	Geijera parviflora	Alive	Big
46	-29.8598	147.866	Gingie palaeochannels	Gingie	Jane Pye		Eucalyptus populnea	Alive																	Geijera parviflora	Alive	Big
47	-29.8878	147.807	Gingie palaeochannels	Tungra	Jane Pye		Eucalyptus populnea	Alive																	Geijera parviflora	Alive	Big
48	-29.8511	147.869	Brookhill/Cumborah	Cumborah	Jane Pye		Eucalyptus populnea	Alive																	Geijera parviflora	Dead	Big
50	-29.8258	147.882	Gingie palaeochannels	Gingie	Jane Pye		Eucalyptus populnea	Alive																	Myoporum montanum	Alive
51	-29.8114	147.879	Gingie palaeochannels	Rostrevor	Jane Pye		Eucalyptus populnea	Alive																	Myoporum montanum	Alive	Medium
52	-29.8664	147.869	Gingie palaeochannels	Gingie	Jane Pye		Eucalyptus populnea	Dead																	Myoporum montanum	Alive
53	-29.8567	147.866	Gingie palaeochannels	Gingie	Jane Pye		Eucalyptus populnea	Alive																	Alectryon oleifolius	Alive	Big
54	-29.8564	147.867	Gingie palaeochannels	Gingie	Jane Pye		Eucalyptus populnea	Alive																	Alectryon oleifolius	Alive	Medium
55	-29.7944	147.859	Gingie palaeochannels	Rostrevor	Jane Pye		Eucalyptus populnea	Alive																	Alectryon oleifolius	Alive
56	-29.8714	147.861	Gingie palaeochannels	Gingie	Jane Pye		Eucalyptus populnea	Alive																	Alectryon oleifolius	Alive	Medium
57	-29.8364	147.894	Gingie palaeochannels	Gingie	Jane Pye		Eucalyptus populnea	Alive																	Alectryon oleifolius	Alive
58	-29.7819	147.922	Gingie palaeochannels	Gingie	Jane Pye		Eucalyptus populnea	Alive																	Alectryon oleifolius	Alive
59	-29.8839	147.819	Gingie palaeochannels	Tungra	Jane Pye		Eucalyptus populnea	Dead																	Alectryon oleifolius	Alive	Big
60	-29.8442	147.874	Gingie palaeochannels	Gingie	Jane Pye		Eucalyptus populnea	Dead																	Alectryon oleifolius	Alive	Big
63	-29.8719	147.858	Gingie palaeochannels	Gingie	Jane Pye		Eucalyptus populnea	Alive																	Eremophila mitchellii	Alive	Medium
64	-29.8131	147.895	Gingie palaeochannels	Gingie	Jane Pye		Eucalyptus populnea	Alive																	Eremophila mitchellii	Alive	Medium
65a	-29.8022	147.835	Gingie palaeochannels	Gingie	Jane Pye		Eucalyptus populnea	Alive																	Eremophila mitchellii	Alive	Medium
65b	-29.8022	147.835	Gingie palaeochannels	Gingie	Jane Pye		Eucalyptus populnea	Alive																	Ventilago viminalis	Alive	Small
66a	-29.7932	147.929	Gingie palaeochannels	Gingie	Jane Pye		Eucalyptus populnea	Alive																	Capparis mitchellii	Alive
66b	-29.7932	147.929	Gingie palaeochannels	Gingie	Jane Pye		Eucalyptus populnea	Alive																	Apophyllum anomalum	Alive
67	-29.8747	147.854	Gingie palaeochannels	Gingie	Jane Pye		Eucalyptus populnea	Alive																	Capparis mitchellii	Alive	Big
68	-29.8564	147.868	Gingie palaeochannels	Gingie	Jane Pye		Eucalyptus populnea	Alive																	Capparis mitchellii	Alive	Big
69	-29.8219	147.886	Gingie palaeochannels	Gingie	Jane Pye		Eucalyptus coolabah	Alive																	Capparis mitchellii	Alive	Medium
70	-29.7819	148.042	Gingie palaeochannels	Bimber	Jane Pye		Eucalyptus populnea	Dead																	Capparis mitchellii	Alive
71	-29.8638	147.857	Gingie palaeochannels	Gingie	Jane Pye		Eucalyptus populnea	Alive																	Capparis mitchellii	Alive	Medium
73	-29.9544	148.011	Outer Barwon palaeochannels	Spillbury	Jane Pye		Eucalyptus largiflorens	Alive																	Pittosporum angustifolium	Alive	Big
74	-29.8814	147.831	Gingie palaeochannels	Gingie	Jane Pye		Eucalyptus populnea	Alive																	Pittosporum angustifolium	Alive
79	-29.7936	147.858	Gingie palaeochannels	Rostrevor	Jane Pye		Eucalyptus populnea	Alive																	Apophyllum anomalum	Alive	Small
80a	-29.8594	147.859	Gingie palaeochannels	Gingie	Jane Pye		Eucalyptus populnea	Alive																	Apophyllum anomalum	Alive
80b	-29.8594	147.859	Gingie palaeochannels	Gingie	Jane Pye		Eucalyptus populnea	Alive																	Ventilago viminalis	Alive
81	-29.8711	147.932	Gingie palaeochannels	Keero	Jane Pye		Casuarina cristata	Alive																	Apophyllum anomalum	Alive
82	-30.356	147.373	Ginghet	Wilga Vale	Jane Pye		Eucalyptus largiflorens	Alive																	Apophyllum anomalum	Alive
83	-29.7986	147.821	Gingie palaeochannels	Gingie	Jane Pye		Eucalyptus populnea	Alive																	Apophyllum anomalum	Alive
84	-29.9464	148.004	Outer Barwon palaeochannels	Spillbury	Jane Pye		Eucalyptus populnea	Alive																	Apophyllum anomalum	Alive
85	-29.8647	147.815	Gingie palaeochannels	Gingie	Jane Pye		Eucalyptus populnea	Alive																	Apophyllum anomalum	Alive
86	-29.8722	147.861	Gingie palaeochannels	Gingie	Jane Pye		Eucalyptus populnea	Alive																	Apophyllum anomalum	Alive
87	-29.8603	147.86	Gingie palaeochannels	Gingie	Jane Pye		Eucalyptus populnea	Alive																	Apophyllum anomalum	Alive
88	-29.8011	147.835	Gingie palaeochannels	Gingie	Jane Pye		Eucalyptus populnea	Alive																	Apophyllum anomalum	Alive
89	-29.7958	147.812	Gingie palaeochannels	Gingie	Jane Pye		Eucalyptus coolabah	Dead																	Apophyllum anomalum	Alive
90	-29.7962	147.839	Gingie palaeochannels	Rostrevor	Jane Pye		Eucalyptus populnea	Alive																	Apophyllum anomalum	Alive	Medium
91	-29.8008	147.903	Gingie palaeochannels	Gingie	Jane Pye		Eucalyptus populnea	Alive																	Apophyllum anomalum	Alive	Small
92	-29.8614	147.863	Gingie palaeochannels	Gingie	Jane Pye		Eucalyptus populnea	Alive																	Apophyllum anomalum	Alive
93	-29.7914	147.799	Gingie palaeochannels	Lyndon	Jane Pye		Eucalyptus coolabah	Alive																	Apophyllum anomalum	Alive
94	-29.7847	147.918	Gingie palaeochannels	Gingie	Jane Pye		Eucalyptus coolabah	Dead																	Apophyllum anomalum	Alive
95	-29.8711	147.861	Gingie palaeochannels	Gingie	Jane Pye		Eucalyptus populnea	Dead																	Apophyllum anomalum	Alive	Medium
96	-29.8311	147.886	Gingie palaeochannels	Gingie	Jane Pye		Eucalyptus populnea	Dead																	Apophyllum anomalum	Alive
97a	-29.8194	147.895	Gingie palaeochannels	Gingie	Jane Pye		Eucalyptus populnea	Dead																	Apophyllum anomalum	Alive
97b	-29.8194	147.895	Gingie palaeochannels	Gingie	Jane Pye		Eucalyptus populnea	Dead																	Pittosporum angustifolium	Alive
98	-29.7972	147.805	Gingie palaeochannels	Lyndon	Jane Pye		Eucalyptus populnea	Alive																	Apophyllum anomalum	Alive
99	-29.7947	147.884	Gingie palaeochannels	Gingie	Jane Pye		Eucalyptus populnea	Alive																	Apophyllum anomalum	Alive
100	-29.8042	147.885	Gingie palaeochannels	Gingie	Jane Pye		Eucalyptus populnea	Alive																	Apophyllum anomalum	Alive	Medium
101	-29.7878	147.834	Gingie palaeochannels	Rostrevor	Jane Pye		Eucalyptus populnea	Alive																	Apophyllum anomalum	Alive	Medium
102	-29.8223	147.857	Gingie palaeochannels	Gingie	Jane Pye		Eucalyptus coolabah	Dead																	Alectryon oleifolius	Alive	Big												Fallen but has reshot
103	-29.8814	147.831	Gingie palaeochannels	Gingie	Jane Pye		Eucalyptus populnea	Alive																	Eremophila mitchellii	Dead	Medium
104	-29.8786	147.843	Gingie palaeochannels	Gingie	Jane Pye		Eucalyptus populnea	Alive																	Eremophila mitchellii	Dead
105	-29.8286	147.886	Gingie palaeochannels	Gingie	Jane Pye		Eucalyptus populnea	Alive																	Eremophila mitchellii	Dead	Medium
106	-29.8231	147.888	Gingie palaeochannels	Gingie	Jane Pye		Eucalyptus populnea	Dead																	Eremophila mitchellii	Dead
107	-29.7714	147.918	Gingie palaeochannels	Gingie	Jane Pye		Eucalyptus populnea	Alive																	Capparis mitchellii	Dead
109	-29.8287	147.887	Gingie palaeochannels	Gingie	Jane Pye		Eucalyptus populnea	Dead																	?	Alive
110	-29.7428	147.76	Brookhill/Cumborah	Cumborah	Jane Pye		Eucalyptus populnea	Alive																	?	Dead
111	-29.7327	147.949	Gingie palaeochannels	McDonalds	Jane Pye		?	Dead																	?	Dead
112	-29.8389	147.846	Gingie palaeochannels	Gingie	Jane Pye		Eucalyptus populnea	Alive																	?	Dead
113	-29.8059	147.929	Gingie palaeochannels	Gingie	Jane Pye		Eucalyptus coolabah	Alive																	?	Dead
114	-29.8134	147.899	Gingie palaeochannels	Gingie	Jane Pye		Eucalyptus populnea	Dead																	?	Dead
115	-29.8076	147.884	Gingie palaeochannels	Gingie	Jane Pye		Eucalyptus populnea	Alive																	?	Dead
116	-29.85	147.872	Gingie palaeochannels	Gingie	Jane Pye		Eucalyptus populnea	Alive																	?	Dead
117	-29.8564	147.868	Gingie palaeochannels	Gingie	Jane Pye		Eucalyptus populnea	Alive																	Alstonia constricta	Dead
118	-30.3206	147.419	Ginghet	Farwest	Jane Pye		Eucalyptus largiflorens	Alive																	?	Dead
120	-30.3336	147.401	Ginghet	Farwest	Jane Pye		Eucalyptus populnea	Alive																	Alectryon oleifolius	Alive
121a	-29.8011	147.836	Gingie palaeochannels	Gingie	Jane Pye		Eucalyptus populnea	Alive																	Apophyllum anomalum	Alive	Big
121b	-29.8011	147.836	Gingie palaeochannels	Gingie	Jane Pye		Eucalyptus populnea	Alive																	Atalaya hemiglauca	Alive	Small
122	-29.8033	147.888	Gingie palaeochannels	Gingie	Jane Pye		Eucalyptus populnea	Alive																	?	Dead
123a	-29.82	147.889	Gingie palaeochannels	Gingie	Jane Pye		Eucalyptus populnea	Alive																	Alectryon oleifolius	Alive	Small
123b	-29.82	147.889	Gingie palaeochannels	Gingie	Jane Pye		Eucalyptus populnea	Alive																	Geijera parviflora	Alive	Small
125a	-29.849	147.868	Gingie palaeochannels	Gingie	Jane Pye		Eucalyptus populnea	Alive																	Ehretia membranifolia	Alive
125b	-29.849	147.868	Gingie palaeochannels	Gingie	Jane Pye		Eucalyptus populnea	Alive																	Myoporum montanum	Alive
126a	-29.8492	147.867	Gingie palaeochannels	Gingie	Jane Pye		Eucalyptus populnea	Alive																	Pimelea microcephala	Alive
126b	-29.8492	147.867	Gingie palaeochannels	Gingie	Jane Pye		Eucalyptus populnea	Alive																	Geijera parviflora	Alive
128	-30.3628	147.407	Ginghet	Farwest	Jane Pye		Casuarina cristata	Alive																	Geijera parviflora	Alive
129	-30.3556	147.407	Ginghet	Farwest	Jane Pye		Eucalyptus populnea	Alive																	Geijera parviflora	Alive
130	-30.3614	147.407	Ginghet	Farwest	Jane Pye		Eucalyptus populnea	Alive																	Geijera parviflora	Alive
131	-30.3536	147.408	Ginghet	Farwest	Jane Pye		Eucalyptus populnea	Alive																	Geijera parviflora	Alive
132	-30.3533	147.407	Ginghet	Farwest	Jane Pye		Eucalyptus populnea	Alive																	Geijera parviflora	Alive
133	-30.3547	147.407	Ginghet	Farwest	Jane Pye		Eucalyptus largiflorens	Alive																	Geijera parviflora	Alive
134	-30.3453	147.414	Ginghet	Farwest	Jane Pye		Eucalyptus populnea	Alive																	Geijera parviflora	Alive
135	-30.3436	147.409	Ginghet	Farwest	Jane Pye		Eucalyptus populnea	Alive																	Geijera parviflora	Alive
137	-29.8553	147.908	Gingie palaeochannels	Gingie	Jane Pye		Eucalyptus populnea	Dead																	Pittosporum angustifolium	Alive	Big
138	-29.7942	147.839	Gingie palaeochannels	Rostrevor	Jane Pye		Eucalyptus populnea	Alive																	Myoporum montanum	Alive	Medium
139	-29.8567	147.866	Gingie palaeochannels	Gingie	Jane Pye		Eucalyptus populnea	Alive																	Ehretia membranifolia	Alive
140	-29.7947	147.894	Gingie palaeochannels	Gingie	Jane Pye		Eucalyptus populnea	Alive																	Ehretia membranifolia	Alive
141	-29.871	147.866	Gingie palaeochannels	Gingie	Jane Pye		Eucalyptus populnea	Alive																	Ehretia membranifolia	Alive
142	-29.8431	147.873	Gingie palaeochannels	Gingie	Jane Pye		Eucalyptus populnea	Alive																	Ehretia membranifolia	Alive
143	-29.8718	147.85	Gingie palaeochannels	Gingie	Jane Pye		Eucalyptus populnea	Alive																	Ehretia membranifolia	Alive
144	-29.8512	147.868	Gingie palaeochannels	Gingie	Jane Pye		Eucalyptus populnea	Alive																	Ehretia membranifolia	Alive
145	-29.8131	147.872	Gingie palaeochannels	Rostrevor	Jane Pye		Eucalyptus populnea	Alive																	Atalaya hemiglauca	Alive
146	-29.9367	147.996	Outer Barwon palaeochannels	Spillbury	Jane Pye		Eucalyptus coolabah	Alive																	Atalaya hemiglauca	Alive
147	-29.8447	147.876	Gingie palaeochannels	Gingie	Jane Pye		Eucalyptus populnea	Dead																	Atalaya hemiglauca	Alive
148	-29.8225	147.884	Gingie palaeochannels	Gingie	Jane Pye		Eucalyptus populnea	Alive																	Geijera parviflora	Alive	Medium
149	-29.7567	147.921	Gingie palaeochannels	McDonalds	Jane Pye		Eucalyptus coolabah	Dead																	Exocarpus aphyllus	Alive
150	-30.3194	147.417	Ginghet	Farwest	Jane Pye		Eucalyptus largiflorens	Dead																	Flindersia maculosa	Alive	Medium
151	-29.8431	147.873	Gingie palaeochannels	Gingie	Jane Pye		Eucalyptus populnea	Alive																	Ehretia membranifolia	Alive
153	-29.8356	148.005	Outer Barwon palaeochannels	Newtons	Jane Pye		Eucalyptus coolabah?	Alive																	Apophyllum anomalum	Alive	Medium
154	-29.7978	147.839	Gingie palaeochannels	Rostrevor	Jane Pye		Eucalyptus populnea	Alive																	Apophyllum anomalum	Alive	Medium
155	-29.7933	147.842	Gingie palaeochannels	Rostrevor	Jane Pye		Eucalyptus populnea	Alive																	Apophyllum anomalum	Alive	Medium
156	-29.8347	148.012	Outer Barwon palaeochannels	Newtons	Jane Pye		Eucalyptus coolabah	Alive																	Apophyllum anomalum	Alive	Medium
157	-29.8631	147.864	Gingie palaeochannels	Gingie	Jane Pye		Eucalyptus populnea	Alive																	Capparis mitchellii	Alive	Medium
158	-29.8126	148	Outer Barwon palaeochannels	Mooroo	Jane Pye		Eucalyptus populnea	Dead																	Ehretia membranifolia	Alive	Medium
159	-29.8206	148.023	Outer Barwon palaeochannels	Mooroo	Jane Pye		Eucalyptus populnea	Dead																	Ehretia membranifolia	Alive	Medium
160	-29.835	148.004	Outer Barwon palaeochannels	Newtons	Jane Pye		?	Dead																	Ehretia membranifolia	Alive	Medium
161	-29.8533	147.869	Gingie palaeochannels	Gingie	Jane Pye		Eucalyptus populnea	Alive																	Ehretia membranifolia	Alive	Medium
162	-29.7944	147.832	Gingie palaeochannels	Rostrevor	Jane Pye		Eucalyptus populnea	Alive																	Ehretia membranifolia	Alive	Medium
163	-29.83	148.012	Outer Barwon palaeochannels	Newtons	Jane Pye		?	Dead																	Alectryon oleifolius	Alive	Medium
164	-29.8114	147.879	Gingie palaeochannels	Rostrevor	Jane Pye		Eucalyptus populnea	Alive																	Geijera parviflora	Alive	Medium
165	-29.8881	147.807	Gingie palaeochannels	Tungra	Jane Pye		Eucalyptus populnea	Alive																	Geijera parviflora	Alive	Medium
166	-29.8442	147.872	Gingie palaeochannels	Gingie	Jane Pye		Eucalyptus populnea	Alive																	Geijera parviflora	Alive	Medium
167	-29.8131	147.875	Gingie palaeochannels	Rostrevor	Jane Pye		Eucalyptus populnea	Alive																	Acacia oswaldii	Alive	Medium
169	-29.8094	147.884	Gingie palaeochannels	Gingie	Jane Pye		Eucalyptus populnea	Alive																	Capparis mitchellii	Alive
171	-29.818	147.895	Gingie palaeochannels	Gingie	Jane Pye		Eucalyptus populnea	Alive																	Geijera parviflora	Alive	Medium
172	-29.8606	147.863	Gingie palaeochannels	Gingie	Jane Pye		Eucalyptus populnea	Alive																	Capparis mitchellii	Alive	Big
173	-29.8469	147.872	Gingie palaeochannels	Gingie	Jane Pye		Eucalyptus populnea	Alive																	Capparis mitchellii	Alive	Big
174	-29.8631	147.958	Gingie palaeochannels	Gingie	Jane Pye		Eucalyptus coolabah	Alive																	Apophyllum anomalum	Alive	Big
175	-29.8082	147.894	Gingie palaeochannels	Gingie	Jane Pye		Eucalyptus coolabah	Alive																	Apophyllum anomalum	Alive	Big
176	-29.8692	147.87	Gingie palaeochannels	Gingie	Jane Pye		Eucalyptus populnea	Alive																	Apophyllum anomalum	Alive	Big
177	-29.7999	147.82	Gingie palaeochannels	Gingie	Jane Pye		Eucalyptus populnea	Alive																	Apophyllum anomalum	Alive	Big
178	-29.8452	147.878	Gingie palaeochannels	Gingie	Jane Pye		Eucalyptus populnea	Dead																	?	Dead
182	-29.8611	147.903	Gingie palaeochannels	Gingie	Jane Pye		Eucalyptus populnea	Alive																	Ehretia membranifolia	Alive	Big
183	-29.8386	147.893	Gingie palaeochannels	Gingie	Jane Pye		Eucalyptus populnea	Dead																	Ehretia membranifolia	Alive	Big
184	-29.8626	147.862	Gingie palaeochannels	Gingie	Jane Pye		Eucalyptus populnea	Alive																	Alstonia constricta	Alive	Big
186	-29.8175	147.926	Gingie palaeochannels	Gingie	Jane Pye		Eucalyptus coolabah	Dead?																	Alectryon oleifolius	Alive	Big
187	-29.8188	147.895	Gingie palaeochannels	Gingie	Jane Pye		Eucalyptus populnea	Dead																	Alectryon oleifolius	Alive	Big
188a	-29.7994	147.903	Gingie palaeochannels	Gingie	Jane Pye		Eucalyptus populnea	Alive																	Ehretia membranifolia	Alive
188b	-29.7994	147.903	Gingie palaeochannels	Gingie	Jane Pye		Eucalyptus populnea	Alive																	Ehretia membranifolia	Alive
189	-29.8842	147.819	Gingie palaeochannels	Tungra	Jane Pye		Eucalyptus populnea	Alive																	Ehretia membranifolia	Alive
190	-29.7372	147.765	Brookhill/Cumborah	Cumborah	Jane Pye		Eucalyptus populnea	Alive																	Ehretia membranifolia	Alive
191	-29.8387	147.846	Gingie palaeochannels	Gingie	Jane Pye		Eucalyptus populnea	Alive																	Ehretia membranifolia	Alive
192	-29.8	147.903	Gingie palaeochannels	Gingie	Jane Pye		Eucalyptus populnea	Alive																	Ehretia membranifolia	Alive
193	-29.7956	147.859	Gingie palaeochannels	Rostrevor	Jane Pye		Eucalyptus populnea	Alive																	Ehretia membranifolia	Alive
194	-29.7988	147.9	Gingie palaeochannels	Gingie	Jane Pye		Eucalyptus populnea	Alive																	Ehretia membranifolia	Alive
195	-29.8704	147.867	Gingie palaeochannels	Gingie	Jane Pye		Eucalyptus populnea	Alive																	Ehretia membranifolia	Alive
196	-29.8633	147.896	Gingie palaeochannels	Gingie	Jane Pye		Eucalyptus populnea	Alive																	Ehretia membranifolia	Alive	Big
197	-29.8706	147.869	Gingie palaeochannels	Gingie	Jane Pye		Eucalyptus populnea	Alive																	Ehretia membranifolia	Alive
198	-29.8175	147.896	Gingie palaeochannels	Gingie	Jane Pye		Eucalyptus populnea	Alive																	Ehretia membranifolia	Alive	Medium
199	-29.8258	147.882	Gingie palaeochannels	Gingie	Jane Pye		Eucalyptus populnea	Alive																	Ehretia membranifolia	Alive
200	-29.805	147.883	Gingie palaeochannels	Gingie	Jane Pye		Eucalyptus populnea	Alive																	Ehretia membranifolia	Alive
201	-29.799	147.903	Gingie palaeochannels	Gingie	Jane Pye		Eucalyptus populnea	Alive																	Ehretia membranifolia	Alive
202	-29.815	147.897	Gingie palaeochannels	Gingie	Jane Pye		Eucalyptus populnea	Alive																	Ehretia membranifolia	Alive
203	-29.8207	147.892	Gingie palaeochannels	Gingie	Jane Pye		Eucalyptus populnea	Dead																	Ehretia membranifolia	Alive
204	-29.8206	147.892	Gingie palaeochannels	Gingie	Jane Pye		Eucalyptus populnea	Dead																	Ehretia membranifolia	Alive
205	-29.8569	147.864	Gingie palaeochannels	Gingie	Jane Pye		Eucalyptus populnea	Alive																	Ehretia membranifolia	Alive	Small
206	-29.8567	147.868	Gingie palaeochannels	Gingie	Jane Pye		Eucalyptus populnea	Alive																	Ehretia membranifolia	Alive	Big
207	-29.7953	147.884	Gingie palaeochannels	Gingie	Jane Pye		Eucalyptus populnea	Alive																	Ehretia membranifolia	Alive
208	-29.7375	147.765	Brookhill/Cumborah	Cumborah	Jane Pye		Eucalyptus populnea	Dead																	Ehretia membranifolia	Alive
209	-29.862	147.857	Gingie palaeochannels	Gingie	Jane Pye		Callitris glaucophylla	Dead																	Ehretia membranifolia	Alive
210	-29.7373	147.765	Brookhill/Cumborah	Cumborah	Jane Pye		Eucalyptus populnea	Dead																	Ehretia membranifolia	Alive
211	-29.8623	147.857	Gingie palaeochannels	Gingie	Jane Pye		Eucalyptus populnea	Alive																	Ehretia membranifolia	Alive
212a	-29.7997	147.904	Gingie palaeochannels	Gingie	Jane Pye		Eucalyptus populnea	Alive																	Ehretia membranifolia	Alive
212b	-29.7997	147.904	Gingie palaeochannels	Gingie	Jane Pye		Eucalyptus populnea	Alive																	Ehretia membranifolia	Alive
213	-29.7935	147.895	Gingie palaeochannels	Gingie	Jane Pye		Eucalyptus populnea	Alive																	Ehretia membranifolia	Alive
214	-29.8621	147.863	Gingie palaeochannels	Gingie	Jane Pye		Callitris glaucophylla	Dead																	Ehretia membranifolia	Alive
215	-29.8706	147.869	Gingie palaeochannels	Gingie	Jane Pye		Eucalyptus populnea	Alive																	Ehretia membranifolia	Alive
216	-29.8498	147.87	Gingie palaeochannels	Gingie	Jane Pye		Eucalyptus populnea	Alive																	Ehretia membranifolia	Alive
217	-29.8461	147.869	Gingie palaeochannels	Gingie	Jane Pye		Eucalyptus populnea	Alive																	Ehretia membranifolia	Alive
218	-29.7411	147.759	Brookhill/Cumborah	Cumborah	Jane Pye		Eucalyptus populnea	Alive																	Ehretia membranifolia	Alive
219	-29.8183	147.899	Gingie palaeochannels	Gingie	Jane Pye		Eucalyptus populnea	Dead																	Ehretia membranifolia	Alive	Medium
220	-29.7936	147.895	Gingie palaeochannels	Gingie	Jane Pye		Eucalyptus populnea	Alive																	Ehretia membranifolia	Alive
221	-29.7935	147.895	Gingie palaeochannels	Gingie	Jane Pye		Eucalyptus populnea	Alive																	Ehretia membranifolia	Alive
222	-29.7935	147.895	Gingie palaeochannels	Gingie	Jane Pye		Eucalyptus populnea	Alive																	Ehretia membranifolia	Alive
224	-29.8658	147.86	Gingie palaeochannels	Gingie	Jane Pye		Eucalyptus populnea	Alive																	Myoporum montanum	Alive	Medium
225a	-29.8667	147.872	Gingie palaeochannels	Gingie	Jane Pye		Eucalyptus populnea	Alive																	Pimelea microcephala	Alive	Medium
225b	-29.8667	147.872	Gingie palaeochannels	Gingie	Jane Pye		Eucalyptus populnea	Alive																	Myoporum montanum	Alive	Medium
226	-29.7953	147.804	Gingie palaeochannels	Lyndon	Jane Pye		Eucalyptus populnea	Alive																	Pimelea microcephala	Alive
227	-29.823	147.89	Gingie palaeochannels	Gingie	Jane Pye		Eucalyptus populnea	Alive																	Callitris glaucophylla	Alive
228	-29.8172	147.927	Gingie palaeochannels	Gingie	Jane Pye		Eucalyptus coolabah	Dead																	Atalaya hemiglauca	Alive
229	-29.825	147.882	Gingie palaeochannels	Gingie	Jane Pye		Eucalyptus populnea	Alive																	Ehretia membranifolia	Alive	Medium
230	-29.8183	147.895	Gingie palaeochannels	Gingie	Jane Pye		Eucalyptus populnea	Alive																	Alstonia constricta	Alive	Medium
231	-29.8182	147.895	Gingie palaeochannels	Gingie	Jane Pye		Eucalyptus populnea	Alive																	Alstonia constricta	Alive	Medium
232	-29.8435	147.872	Gingie palaeochannels	Gingie	Jane Pye		Eucalyptus populnea	Alive																	Alstonia constricta/Ehretia membranifolia?	Alive
235	-29.8987	147.963	Outer Barwon palaeochannels	Gingie road	Jane Pye		Eucalyptus largiflorens	Alive																	Alectryon oleifolius	Alive
237	-29.7938	147.909	Gingie palaeochannels	Gingie	Jane Pye		Eucalyptus populnea	Alive																	Alectryon oleifolius	Alive
240	-29.8153	147.897	Gingie palaeochannels	Gingie	Jane Pye		Eucalyptus populnea	Alive																	Eremophila mitchellii	Alive
241	-30.3164	147.369	Ginghet	Farwest	Jane Pye		Eucalyptus largiflorens	Alive																	Scaevola spinescens	Alive
242	-29.795	147.869	Gingie palaeochannels	Rostrevor	Jane Pye		Eucalyptus populnea	Alive																	Pittosporum angustifolium	Alive	Small
243	-29.8694	147.867	Gingie palaeochannels	Gingie	Jane Pye		Eucalyptus populnea	Alive																	Eremophila mitchellii	Alive	Small
244	-29.8653	147.859	Gingie palaeochannels	Gingie	Jane Pye		Eucalyptus populnea	Alive																	Capparis mitchellii	Alive	Small
245	-29.7969	147.839	Gingie palaeochannels	Rostrevor	Jane Pye		Eucalyptus populnea	Alive																	Capparis mitchellii	Alive	Small
246a	-29.8108	147.887	Gingie palaeochannels	Gingie	Jane Pye		Eucalyptus coolabah	Alive																	Capparis mitchellii	Alive	Medium
246b	-29.8108	147.887	Gingie palaeochannels	Gingie	Jane Pye		Eucalyptus coolabah	Alive																	Alectryon oleifolius	Alive	Tiny
247	-29.8311	147.886	Gingie palaeochannels	Gingie	Jane Pye		Eucalyptus populnea	Alive																	Pittosporum angustifolium	Alive	Medium
248	-29.8198	147.889	Gingie palaeochannels	Gingie	Jane Pye		Eucalyptus populnea	Alive																	Eucalyptus coolibah	Alive	Small
249	-29.5769	148.081	Palaeochannels_north	Lightning Ridge-Walgett road	Jane Pye		Eucalyptus populnea	Dead																	Myoporum montanum	Dead	Small	<5
250	-29.5775	148.081	Palaeochannels_north	Lightning Ridge-Walgett road	Jane Pye		Eucalyptus populnea	Dead																	Geijera parviflora	Dead	Small	<5
251	-29.8639	147.857	Gingie palaeochannels	Gingie	Jane Pye		Eucalyptus populnea	Dead																	Eremophila mitchellii	Alive	Small
252	-30.3463	147.38	Ginghet	Farwest	Jane Pye		Eucalyptus populnea	Alive																	Flindersia maculosa	Alive	Small
253	-29.8457	147.869	Gingie palaeochannels	Gingie	Jane Pye		Eucalyptus populnea	Alive																	Flindersia maculosa	Alive	Small
254	-29.8183	147.9	Gingie palaeochannels	Gingie	Jane Pye		Eucalyptus populnea	Dead																	Ehretia membranifolia	Alive	Small
255	-29.8302	147.925	Gingie palaeochannels	Gingie	Jane Pye		Eucalyptus populnea	Alive																	Ehretia membranifolia	Alive	Small
256	-29.8693	147.867	Gingie palaeochannels	Gingie	Jane Pye		Eucalyptus populnea	Alive																	Ehretia membranifolia	Alive	Small
257	-29.8261	147.882	Gingie palaeochannels	Gingie	Jane Pye		Eucalyptus populnea	Alive																	Ehretia membranifolia	Alive	Medium
258	-29.8214	148.022	Outer Barwon palaeochannels	Mooroo	Jane Pye		Eucalyptus populnea	Alive																	Ehretia membranifolia	Alive	Small
259	-29.8206	148.023	Outer Barwon palaeochannels	Mooroo	Jane Pye		Eucalyptus populnea	Alive																	Ehretia membranifolia	Alive	Small
260	-29.8206	148.023	Outer Barwon palaeochannels	Mooroo	Jane Pye		Eucalyptus populnea	Alive																	Ehretia membranifolia	Alive	Small
261	-29.7917	147.86	Gingie palaeochannels	Rostrevor	Jane Pye		Eucalyptus populnea	Alive																	Ehretia membranifolia	Alive	Small
262	-29.8052	147.883	Gingie palaeochannels	Gingie	Jane Pye		Eucalyptus populnea	Alive																	Ehretia membranifolia	Alive	Small
264	-29.8436	147.872	Gingie palaeochannels	Gingie	Jane Pye		Eucalyptus populnea	Alive																	Ehretia membranifolia	Alive	Small
265	-29.8621	147.863	Gingie palaeochannels	Gingie	Jane Pye		Eucalyptus populnea	Alive																	Ehretia membranifolia	Alive	Small
266	-29.8629	147.857	Gingie palaeochannels	Gingie	Jane Pye		Eucalyptus populnea	Alive																	Ehretia membranifolia	Alive	Small
267	-29.8304	147.925	Gingie palaeochannels	Gingie	Jane Pye		Eucalyptus populnea	Dead																	Ehretia membranifolia	Alive	Small
268	-29.8037	147.889	Gingie palaeochannels	Gingie	Jane Pye		Eucalyptus populnea	Dead																	Ehretia membranifolia	Alive	Small
269	-29.86	147.863	Gingie palaeochannels	Gingie	Jane Pye		Callitris glaucophylla	Dead																	Ehretia membranifolia	Alive	Small
270	-29.8661	147.86	Gingie palaeochannels	Gingie	Jane Pye		Eucalyptus populnea	Dead																	Ehretia membranifolia	Alive	Small
271	-29.8355	147.893	Gingie palaeochannels	Gingie	Jane Pye		Eucalyptus populnea	Dead																	Ehretia membranifolia	Alive	Small
272	-29.8282	147.892	Gingie palaeochannels	Gingie	Jane Pye		Eucalyptus populnea	Dead																	Callitris glaucophylla	Alive	Small
273	-29.8659	147.86	Gingie palaeochannels	Gingie	Jane Pye		Eucalyptus populnea	Alive																	Alstonia constricta	Alive	Small
274a	-29.8239	147.886	Gingie palaeochannels	Gingie	Jane Pye		Eucalyptus populnea	Alive																	Alstonia constricta	Alive	Medium
274b	-29.8239	147.886	Gingie palaeochannels	Gingie	Jane Pye		Eucalyptus populnea	Alive																	Geijera parviflora	Alive	Tiny
275	-29.8839	147.818	Gingie palaeochannels	Tungra	Jane Pye		Eucalyptus populnea	Alive																	Alstonia constricta	Alive	Small
276	-29.8441	147.874	Gingie palaeochannels	Gingie	Jane Pye		Eucalyptus populnea	Alive																	Alstonia constricta	Alive	Small
277	-29.8489	147.871	Gingie palaeochannels	Gingie	Jane Pye		Eucalyptus populnea	Alive																	Alstonia constricta	Alive	Small
278	-29.8475	147.873	Gingie palaeochannels	Gingie	Jane Pye		Eucalyptus populnea	Alive																	Ventilago viminalis	Alive	Small
279	-29.8658	147.86	Gingie palaeochannels	Gingie	Jane Pye		Eucalyptus populnea	Alive																	Ventilago viminalis	Alive	Small
280	-29.845	147.876	Gingie palaeochannels	Gingie	Jane Pye		Eucalyptus populnea	Alive																	Ventilago viminalis	Alive	Small
282	-30.3308	147.373	Ginghet	Farwest	Jane Pye		Eucalyptus largiflorens	Alive																	Atalaya hemiglauca	Alive	Small
283	-29.8131	147.873	Gingie palaeochannels	Rostrevor	Jane Pye		Eucalyptus populnea	Alive																	Atalaya hemiglauca	Alive	Medium
284	-29.8111	147.917	Gingie palaeochannels	Gingie	Jane Pye		Eucalyptus coolabah	Alive																	Atalaya hemiglauca	Alive	Small
285	-29.7319	147.948	Gingie palaeochannels	Wardens?	Jane Pye		Eucalyptus camaldulensis	Alive																	Geijera parviflora	Alive	Small
286	-29.8167	147.899	Gingie palaeochannels	Gingie	Jane Pye		Eucalyptus populnea	Alive																	Geijera parviflora	Alive	Small
287	-29.7933	147.883	Gingie palaeochannels	Rostrevor	Jane Pye		Eucalyptus populnea	Alive																	Alectryon oleifolius	Alive	Small
288	-30.3299	147.372	Ginghet	Farwest	Jane Pye		Eucalyptus largiflorens	Alive																	Geijera parviflora	Alive	Small
289	-30.3225	147.42	Ginghet	Farwest	Jane Pye		Eucalyptus largiflorens	Alive																	Geijera parviflora	Alive	Small
290	-30.3293	147.379	Ginghet	Farwest	Jane Pye		Eucalyptus largiflorens	Alive																	Geijera parviflora	Alive	Small
291	-30.3296	147.377	Ginghet	Farwest	Jane Pye		Eucalyptus largiflorens	Alive																	Geijera parviflora	Alive	Small
292	-30.325	147.38	Ginghet	Farwest	Jane Pye		Eucalyptus largiflorens	Alive																	Geijera parviflora	Alive	Small
293	-30.3269	147.381	Ginghet	Farwest	Jane Pye		Eucalyptus largiflorens	Alive																	Geijera parviflora	Alive	Small
294	-30.3225	147.426	Ginghet	Farwest	Jane Pye		Eucalyptus populnea	Alive																	Geijera parviflora	Alive	Small
295	-29.7425	147.76	Brookhill/Cumborah	Cumborah	Jane Pye		Eucalyptus populnea	Alive																	Geijera parviflora	Alive	Small
296	-29.7403	147.763	Brookhill/Cumborah	Cumborah	Jane Pye		Eucalyptus populnea	Alive																	Geijera parviflora	Alive	Small
297	-30.3314	147.404	Ginghet	Farwest	Jane Pye		Eucalyptus populnea	Alive																	Geijera parviflora	Alive	Small
298	-29.8199	147.893	Gingie palaeochannels	Gingie	Jane Pye		Eucalyptus populnea	Alive																	Geijera parviflora	Alive	Small
299	-29.82	147.894	Gingie palaeochannels	Gingie	Jane Pye		Eucalyptus populnea	Alive																	Geijera parviflora	Alive	Small
300	-30.3463	147.377	Ginghet	Farwest	Jane Pye		Eucalyptus populnea	Alive																	Geijera parviflora	Alive	Small
301	-29.7395	147.824	Brookhill/Cumborah	Brookhill	Jane Pye		Eucalyptus populnea	Alive																	Geijera parviflora	Alive	Small
302	-29.8188	147.894	Gingie palaeochannels	Gingie	Jane Pye		Eucalyptus populnea	Alive																	Geijera parviflora	Alive	Small
303	-30.3283	147.414	Ginghet	Farwest	Jane Pye		Eucalyptus populnea	Alive																	Geijera parviflora	Alive	Small
304	-29.7769	147.961	Gingie palaeochannels	Avon	Jane Pye		Eucalyptus populnea	Alive																	Geijera parviflora	Alive	Small
305	-29.8181	147.895	Gingie palaeochannels	Gingie	Jane Pye		Eucalyptus populnea	Alive																	Geijera parviflora	Alive	Small
306	-29.8215	147.889	Gingie palaeochannels	Gingie	Jane Pye		Eucalyptus populnea	Alive																	Pittosporum angustifolium	Alive	Small
307	-29.8203	147.894	Gingie palaeochannels	Gingie	Jane Pye		Eucalyptus populnea	Alive																	Geijera parviflora	Alive	Small
308	-29.7998	147.821	Gingie palaeochannels	Gingie	Jane Pye		Eucalyptus populnea	Alive																	Geijera parviflora	Alive	Small
309	-29.5774	148.081	Palaeochannels_north	Lightning Ridge-Walgett road	Jane Pye		Eucalyptus populnea	Alive																	Geijera parviflora	Alive	Small	<5
310	-29.5775	148.081	Palaeochannels_north	Lightning Ridge-Walgett road	Jane Pye		Eucalyptus populnea	Alive																	Geijera parviflora	Alive	Small	<5
311	-29.8392	147.847	Gingie palaeochannels	Gingie	Jane Pye		Eucalyptus populnea	Alive																	Geijera parviflora	Alive	Small
312	-30.3364	147.408	Ginghet	Farwest	Jane Pye		Eucalyptus populnea	Alive																	Geijera parviflora	Alive	Small
313	-29.8186	147.891	Gingie palaeochannels	Gingie	Jane Pye		Eucalyptus populnea	Alive																	Geijera parviflora	Alive	Small
314	-29.8214	147.893	Gingie palaeochannels	Gingie	Jane Pye		Eucalyptus populnea	Alive																	Geijera parviflora	Alive	Small
315	-29.8488	147.872	Gingie palaeochannels	Gingie	Jane Pye		Eucalyptus populnea	Alive																	Geijera parviflora	Alive	Small
316	-29.8431	147.872	Gingie palaeochannels	Gingie	Jane Pye		Eucalyptus populnea	Alive																	Geijera parviflora	Alive	Small
317	-30.362	147.407	Ginghet	Wilga Vale	Jane Pye		Eucalyptus populnea	Alive																	Geijera parviflora	Alive	Small
318	-29.8442	147.877	Gingie palaeochannels	Gingie	Jane Pye		Eucalyptus populnea	Dead																	Geijera parviflora	Alive	Small
319	-30.3621	147.407	Ginghet	Wilga Vale	Jane Pye		Eucalyptus populnea	Alive																	Geijera parviflora	Alive	Small
320	-29.7862	147.893	Gingie palaeochannels	Gingie	Jane Pye		Acacia excelsa	Alive																	Geijera parviflora	Alive	Small
321	-29.8209	148.022	Outer Barwon palaeochannels	Mooroo	Jane Pye		Eucalyptus populnea	Alive																	Ehretia membranifolia	Alive	Small
322	-29.7947	147.831	Gingie palaeochannels	Rostrevor	Jane Pye		Eucalyptus populnea	Alive																	Ehretia membranifolia	Alive	Small
323	-29.8842	147.824	Gingie palaeochannels	Tungra	Jane Pye		Eucalyptus populnea	Alive																	Geijera parviflora	Alive	Medium
324	-29.7322	147.947	Gingie palaeochannels	Wardens?	Jane Pye		Eucalyptus populnea	Alive																	Ventilago viminalis	Alive
325	-29.8522	147.87	Gingie palaeochannels	Gingie	Jane Pye		Eucalyptus populnea	Alive																	Ventilago viminalis	Alive
326	-30.3208	147.419	Ginghet	Farwest	Jane Pye		Eucalyptus largiflorens	Alive																	Ehretia membranifolia	Alive	Medium
327	-29.7341	147.948	Gingie palaeochannels	Wardens?	Jane Pye		Eucalyptus populnea	Alive																	Ventilago viminalis	Alive	Tiny
328	-29.8783	147.838	Gingie palaeochannels	Gingie	Jane Pye		Eucalyptus populnea	Alive																	Myoporum montanum	Alive	Small
329	-29.8006	147.903	Gingie palaeochannels	Gingie	Jane Pye		Eucalyptus populnea	Alive																	Alectryon oleifolius	Alive	Tiny
330	-29.7717	147.916	Gingie palaeochannels	Gingie	Jane Pye		Eucalyptus populnea	Alive																	Eremophila mitchellii	Alive	Tiny
331	-29.8389	147.847	Gingie palaeochannels	Gingie	Jane Pye		Eucalyptus populnea	Alive																	Eremophila mitchellii	Alive	Tiny
332	-29.8478	147.873	Gingie palaeochannels	Gingie	Jane Pye		Eucalyptus populnea	Alive																	Eremophila mitchellii	Alive	Tiny
333	-29.874	147.86	Gingie palaeochannels	Gingie	Jane Pye		Eucalyptus populnea	Alive																	Apophyllum anomalum	Alive	Tiny
334	-30.3414	147.403	Ginghet	Farwest	Jane Pye		Eucalyptus populnea	Alive																	Apophyllum anomalum	Alive	Tiny
335	-29.8217	147.896	Gingie palaeochannels	Gingie	Jane Pye		Eucalyptus populnea	Alive																	Apophyllum anomalum	Alive	Tiny
336	-29.9525	148.009	Outer Barwon palaeochannels	Spillbury	Jane Pye		Eucalyptus populnea	Dead																	Apophyllum anomalum	Alive	Tiny
337a	-29.7953	147.869	Gingie palaeochannels	Rostrevor	Jane Pye		Eucalyptus populnea	Alive																	Pittosporum angustifolium	Alive	Tiny
337b	-29.7953	147.869	Gingie palaeochannels	Rostrevor	Jane Pye		Eucalyptus populnea	Alive																	Pittosporum angustifolium	Alive	Tiny
338	-29.7969	147.84	Gingie palaeochannels	Rostrevor	Jane Pye		Eucalyptus populnea	Alive																	Myoporum montanum	Alive	Tiny
339	-29.7969	147.84	Gingie palaeochannels	Rostrevor	Jane Pye		Eucalyptus populnea	Alive																	Myoporum montanum	Alive	Tiny
340	-29.7948	147.893	Gingie palaeochannels	Gingie	Jane Pye		Eucalyptus populnea	Alive																	Ehretia membranifolia	Alive	Tiny
341	-29.7997	147.903	Gingie palaeochannels	Gingie	Jane Pye		Eucalyptus populnea	Alive																	Ehretia membranifolia	Alive	Tiny
342	-29.8353	148.006	Outer Barwon palaeochannels	Newtons	Jane Pye		Eucalyptus populnea	Alive																	Ehretia membranifolia	Alive	Tiny
343	-29.7994	147.904	Gingie palaeochannels	Gingie	Jane Pye		Eucalyptus populnea	Alive																	Ehretia membranifolia	Alive	Tiny
344	-29.8625	147.857	Gingie palaeochannels	Gingie	Jane Pye		Eucalyptus populnea	Dead																	Ehretia membranifolia	Alive	Tiny
345	-29.8875	147.812	Gingie palaeochannels	Tungra	Jane Pye		Callitris glaucophylla	Dead																	Ehretia membranifolia	Alive	Tiny
346	-29.8272	147.882	Gingie palaeochannels	Gingie	Jane Pye		Eucalyptus populnea	Alive																	Ehretia membranifolia	Alive	Tiny
347	-29.7408	147.759	Gingie palaeochannels	Gingie	Jane Pye		Eucalyptus populnea	Dead																	Ehretia membranifolia	Alive	Tiny
348	-29.8657	147.871	Gingie palaeochannels	Gingie	Jane Pye		Eucalyptus populnea	Alive																	Alstonia constricta	Alive	Tiny
349	-29.8278	147.892	Gingie palaeochannels	Gingie	Jane Pye		Eucalyptus populnea	Alive																	Alstonia constricta	Alive	Small
350	-29.8603	147.859	Gingie palaeochannels	Gingie	Jane Pye		Eucalyptus populnea	Dead																	Alstonia constricta	Alive	Tiny
351	-30.3333	147.401	Ginghet	Farwest	Jane Pye		Eucalyptus populnea	Alive																	Alectryon oleifolius	Alive	Tiny
352	-29.7331	147.947	Gingie palaeochannels	Wardens?	Jane Pye		Eucalyptus populnea	Alive																	Alectryon oleifolius	Alive	Tiny
353	-29.7324	147.947	Gingie palaeochannels	Wardens?	Jane Pye		Eucalyptus populnea	Alive																	Ventilago viminalis	Alive	Tiny
354	-29.7341	147.948	Gingie palaeochannels	Wardens?	Jane Pye		Eucalyptus populnea	Alive																	Ventilago viminalis	Alive	Tiny
355	-29.7341	147.948	Gingie palaeochannels	Wardens?	Jane Pye		Eucalyptus populnea	Alive																	Ventilago viminalis	Alive	Tiny
356	-29.7342	147.948	Gingie palaeochannels	Wardens?	Jane Pye		Eucalyptus populnea	Alive																	Ventilago viminalis	Alive	Tiny
357	-29.8659	147.86	Gingie palaeochannels	Gingie	Jane Pye		Eucalyptus populnea	Alive																	Ventilago viminalis	Alive	Tiny
358	-29.8037	147.889	Gingie palaeochannels	Gingie	Jane Pye		Eucalyptus populnea	Alive																	Ventilago viminalis	Alive	Tiny
359	-29.7994	147.929	Gingie palaeochannels	Gingie	Jane Pye		Eucalyptus populnea	Alive																	Atalaya hemiglauca	Alive	Tiny
360	-29.8657	147.86	Gingie palaeochannels	Gingie	Jane Pye		Eucalyptus populnea	Alive																	Atalaya hemiglauca	Alive	Tiny
361a	-29.8231	147.885	Gingie palaeochannels	Gingie	Jane Pye		Eucalyptus populnea	Alive																	Geijera parviflora	Alive	Tiny
361b	-29.8231	147.885	Gingie palaeochannels	Gingie	Jane Pye		Eucalyptus populnea	Alive																	Capparis mitchellii	Alive	Tiny
362	-29.8233	147.886	Gingie palaeochannels	Gingie	Jane Pye		Eucalyptus populnea	Alive																	Geijera parviflora	Alive	Tiny
363	-29.88	147.825	Gingie palaeochannels	Tungra	Jane Pye		Eucalyptus populnea	Alive																	Geijera parviflora	Alive	Tiny
364	-29.8148	147.9	Gingie palaeochannels	Gingie	Jane Pye		Eucalyptus populnea	Alive																	Geijera parviflora	Alive	Tiny
365	-30.3225	147.414	Ginghet	Farwest	Jane Pye		Eucalyptus largiflorens	Alive																	Geijera parviflora	Alive	Tiny
366	-30.3256	147.381	Ginghet	Farwest	Jane Pye		Eucalyptus largiflorens	Alive																	Geijera parviflora	Alive	Tiny
367	-29.7331	147.947	Gingie palaeochannels	Wardens?	Jane Pye		Eucalyptus populnea	Alive																	Geijera parviflora	Alive	Tiny
368	-29.8356	147.894	Gingie palaeochannels	Gingie	Jane Pye		Eucalyptus populnea	Alive																	Geijera parviflora	Alive	Tiny
369	-29.5771	148.081	Palaeochannels_north	Lightning Ridge-Walgett road	Jane Pye		Eucalyptus populnea	Alive																	Geijera parviflora	Alive	Tiny	<1
370	-29.8261	147.883	Gingie palaeochannels	Gingie	Jane Pye		Eucalyptus populnea	Alive																	Geijera parviflora	Alive	Small
371	-30.3272	147.415	Ginghet	Farwest	Jane Pye		Eucalyptus populnea	Alive																	Geijera parviflora	Alive	Tiny
372	-29.8278	147.894	Gingie palaeochannels	Gingie	Jane Pye		Eucalyptus populnea	Alive																	Geijera parviflora	Alive	Tiny
373	-29.8451	147.876	Gingie palaeochannels	Gingie	Jane Pye		Eucalyptus populnea	Alive																	Geijera parviflora	Alive	Tiny
374	-29.843	147.873	Gingie palaeochannels	Gingie	Jane Pye		Eucalyptus populnea	Alive																	Geijera parviflora	Alive	Tiny
375	-29.8538	147.869	Gingie palaeochannels	Gingie	Jane Pye		Eucalyptus populnea	Alive																	Geijera parviflora	Alive	Tiny
376a	-29.8806	147.836	Gingie palaeochannels	Gingie	Jane Pye		Eucalyptus populnea	Alive																	Geijera parviflora	Alive	Tiny
376b	-29.8806	147.836	Gingie palaeochannels	Gingie	Jane Pye		Eucalyptus populnea	Alive																	Geijera parviflora	Alive	Small
377	-29.8111	147.887	Gingie palaeochannels	Gingie	Jane Pye		Eucalyptus coolabah	Alive																	Alectryon oleifolius	Alive	Small
378a	-29.8281	147.891	Gingie palaeochannels	Gingie	Jane Pye		Eucalyptus populnea	Dead																	Ventilago viminalis	Alive	Small
378b	-29.8281	147.891	Gingie palaeochannels	Gingie	Jane Pye		Eucalyptus populnea	Dead																	Geijera parviflora	Alive	Tiny
379	-29.8564	147.868	Gingie palaeochannels	Gingie	Jane Pye		Eucalyptus populnea	Alive																	Geijera parviflora	Alive	Tiny
380	-29.8128	147.872	Gingie palaeochannels	Rostrevor	Jane Pye		Eucalyptus populnea	Alive																	Geijera parviflora/Pittosporum angustifolium?	Alive	Tiny
382	-29.7419	147.76	Brookhill/Cumborah	Cumborah	Jane Pye		Eucalyptus populnea	Alive																	Unknown	Dead
383	-29.7372	147.765	Brookhill/Cumborah	Cumborah	Jane Pye		Eucalyptus populnea	Alive																	Eucalyptus sp.	Alive
384	-29.8889	147.808	Gingie palaeochannels	Tungra	Jane Pye		Eucalyptus populnea	Alive																	Alectryon oleifolius	Alive	Medium
386	-29.8431	147.873	Gingie palaeochannels	Gingie	Jane Pye		Eucalyptus populnea	Alive																	Ehretia membranifolia	Alive
387	-29.8496	147.87	Gingie palaeochannels	Gingie	Jane Pye		Eucalyptus populnea	Alive																	Ehretia membranifolia	Alive
388	-29.8765	147.843	Gingie palaeochannels	Gingie	Jane Pye		Eucalyptus populnea	Alive																	Ehretia membranifolia	Alive	Small
391	-30.3194	147.417	Ginghet	Farwest	Jane Pye		Eucalyptus largiflorens	Alive																	Geijera parviflora	Alive	Tiny
393	-29.8861	147.807	Gingie palaeochannels	Tungra	Jane Pye		Eucalyptus populnea	Alive																	Atalaya hemiglauca	Alive	Medium
394	-29.8814	147.832	Gingie palaeochannels	Gingie	Jane Pye		Eucalyptus populnea	Dead																	Atalaya hemiglauca	Alive	Medium
395	-30.3219	147.416	Ginghet	Farwest	Jane Pye		Eucalyptus largiflorens	Alive																	Geijera parviflora	Alive
396a	-30.3228	147.416	Ginghet	Farwest	Jane Pye		Eucalyptus largiflorens	Alive																	Geijera parviflora	Alive
396b	-30.3228	147.416	Ginghet	Farwest	Jane Pye		Eucalyptus largiflorens	Alive																	Apophyllum anomalum	Alive	Medium
397	-30.3296	147.371	Ginghet	Farwest	Jane Pye		Eucalyptus largiflorens	Alive																	Geijera parviflora	Alive	Small
398	-30.3222	147.42	Ginghet	Farwest	Jane Pye		Eucalyptus largiflorens	Alive																	Geijera parviflora	Alive	Medium
399	-30.3178	147.369	Ginghet	Farwest	Jane Pye		Eucalyptus largiflorens	Alive																	Geijera parviflora	Alive
400	-30.3203	147.37	Ginghet	Farwest	Jane Pye		Eucalyptus largiflorens	Alive																	Geijera parviflora	Alive
401	-30.3208	147.418	Ginghet	Farwest	Jane Pye		Eucalyptus largiflorens	Alive																	Geijera parviflora	Alive	Medium
402	-30.3228	147.414	Ginghet	Farwest	Jane Pye		Eucalyptus largiflorens	Alive																	Geijera parviflora	Alive
403	-30.3244	147.426	Ginghet	Farwest	Jane Pye		Eucalyptus populnea	Alive																	Geijera parviflora	Alive
404	-29.8281	147.882	Gingie palaeochannels	Gingie	Jane Pye		Eucalyptus populnea	Alive																	Geijera parviflora	Alive	Medium
405	-29.8294	147.887	Gingie palaeochannels	Gingie	Jane Pye		Eucalyptus populnea	Alive																	Geijera parviflora	Alive	Big
406	-29.8297	147.886	Gingie palaeochannels	Gingie	Jane Pye		Eucalyptus populnea	Alive																	Geijera parviflora	Alive	Big
407	-29.8233	147.888	Gingie palaeochannels	Gingie	Jane Pye		Eucalyptus populnea	Alive																	Geijera parviflora	Alive	Medium
408	-29.8256	147.883	Gingie palaeochannels	Gingie	Jane Pye		Eucalyptus populnea	Alive																	Geijera parviflora	Alive	Medium
409	-29.7847	147.892	Gingie palaeochannels	Gingie	Jane Pye		Eucalyptus populnea	Alive																	Geijera parviflora	Alive
410	-29.8682	147.873	Gingie palaeochannels	Gingie	Jane Pye		Eucalyptus populnea	Alive																	Geijera parviflora	Alive
411	-29.8667	147.867	Gingie palaeochannels	Gingie	Jane Pye		Eucalyptus populnea	Alive																	Geijera parviflora	Alive	Medium
412	-30.3286	147.415	Ginghet	Farwest	Jane Pye		Eucalyptus populnea	Alive																	Geijera parviflora	Alive
413	-29.8817	147.83	Gingie palaeochannels	Gingie	Jane Pye		Eucalyptus populnea	Alive																	Geijera parviflora	Alive	Medium
414	-29.8206	147.889	Gingie palaeochannels	Gingie	Jane Pye		Eucalyptus populnea	Alive																	Geijera parviflora	Alive
415	-29.8286	147.892	Gingie palaeochannels	Gingie	Jane Pye		Eucalyptus populnea	Alive																	Geijera parviflora	Alive	Medium
416	-29.8056	147.928	Gingie palaeochannels	Gingie	Jane Pye		Eucalyptus populnea	Alive																	Geijera parviflora	Alive
417	-29.7322	147.946	Gingie palaeochannels	McDonalds	Jane Pye		Eucalyptus populnea	Alive																	Geijera parviflora	Alive
418a	-29.8408	147.906	Gingie palaeochannels	Gingie	Jane Pye		Eucalyptus populnea	Alive																	Geijera parviflora	Alive	Big
418b	-29.8408	147.906	Gingie palaeochannels	Gingie	Jane Pye		Eucalyptus populnea	Alive																	Apophyllum anomalum	Alive	Small
419	-29.8097	147.886	Gingie palaeochannels	Gingie	Jane Pye		Eucalyptus populnea	Alive																	Geijera parviflora	Alive	Medium
420	-30.3319	147.415	Ginghet	Farwest	Jane Pye		Eucalyptus populnea	Alive																	Geijera parviflora	Alive
421	-29.7331	147.947	Gingie palaeochannels	Wardens?	Jane Pye		Eucalyptus populnea	Alive																	Geijera parviflora	Alive
422	-29.8092	147.881	Gingie palaeochannels	Rostrevor	Jane Pye		Eucalyptus populnea	Alive																	Geijera parviflora	Alive	Medium
424	-29.8836	147.825	Gingie palaeochannels	Tungra	Jane Pye		Eucalyptus populnea	Alive																	Geijera parviflora	Alive	Big
425	-29.8839	147.821	Gingie palaeochannels	Tungra	Jane Pye		Eucalyptus populnea	Alive																	Geijera parviflora	Alive
426	-29.8842	147.819	Gingie palaeochannels	Tungra	Jane Pye		Eucalyptus populnea	Alive																	Geijera parviflora	Alive
427	-29.8831	147.823	Gingie palaeochannels	Tungra	Jane Pye		Eucalyptus populnea	Alive																	Geijera parviflora	Alive	Big
428	-29.8886	147.813	Gingie palaeochannels	Tungra	Jane Pye		Eucalyptus populnea	Alive																	Geijera parviflora	Alive	Medium
429	-29.8839	147.821	Gingie palaeochannels	Tungra	Jane Pye		Eucalyptus populnea	Alive																	Geijera parviflora	Alive
430	-29.8564	147.864	Gingie palaeochannels	Gingie	Jane Pye		Eucalyptus populnea	Alive																	Geijera parviflora	Alive	Big
431	-29.7994	147.82	Gingie palaeochannels	Gingie	Jane Pye		Eucalyptus populnea	Alive																	Geijera parviflora	Alive
432	-30.3214	147.418	Ginghet	Farwest	Jane Pye		Eucalyptus largiflorens	Alive																	Geijera parviflora	Alive	Medium
433	-30.3189	147.418	Ginghet	Farwest	Jane Pye		Eucalyptus largiflorens	Dead																	Geijera parviflora	Alive	Medium
434	-30.3231	147.426	Ginghet	Farwest	Jane Pye		Eucalyptus populnea	Dead																	Geijera parviflora	Alive
435	-29.782	148.042	Outer Barwon palaeochannels	Bimber	Jane Pye		Eucalyptus populnea	Dead																	Geijera parviflora	Alive
436	-29.8797	147.941	Gingie palaeochannels	Gingie	Jane Pye		Eucalyptus populnea	Dead																	Geijera parviflora	Alive
437	-29.798	147.82	Gingie palaeochannels	Gingie	Jane Pye		Eucalyptus populnea	Dead																	Geijera parviflora	Dead
438	-30.3172	147.374	Ginghet	Farwest	Jane Pye		Eucalyptus largiflorens?	Dead																	Geijera parviflora	Alive
439	-30.3217	147.414	Ginghet	Farwest	Jane Pye		Eucalyptus largiflorens	Dead																	Geijera parviflora	Alive	Medium
440	-29.7725	147.956	Gingie palaeochannels	Avon	Jane Pye		Flindersia maculosa	Alive																	Geijera parviflora	Alive	Small
441	-30.3568	147.373	Ginghet	Farwest	Jane Pye		Eucalyptus largiflorens	Alive																	Geijera parviflora	Alive
442	-29.8579	147.87	Gingie palaeochannels	Gingie	Jane Pye		Eucalyptus populnea	Dead																	Geijera parviflora	Alive
443	-30.3219	147.416	Ginghet	Farwest	Jane Pye		Eucalyptus largiflorens	Alive																	Geijera parviflora	Alive	Big
444	-29.8717	147.851	Gingie palaeochannels	Gingie	Jane Pye		Eucalyptus populnea	Alive																	Geijera parviflora	Alive
445a	-29.7967	147.84	Gingie palaeochannels	Rostrevor	Jane Pye		Eucalyptus populnea	Alive																	Alectryon oleifolius	Alive	Medium
445b	-29.7967	147.84	Gingie palaeochannels	Rostrevor	Jane Pye		Eucalyptus populnea	Alive																	Alectryon oleifolius	Alive	Tiny
445c	-29.7967	147.84	Gingie palaeochannels	Rostrevor	Jane Pye		Eucalyptus populnea	Alive																	Pimelea microcephala	Alive	Small
446	-30.3287	147.379	Ginghet	Farwest	Jane Pye		Eucalyptus largiflorens	Alive																	Alectryon oleifolius	Alive	Small
447	-29.8499	147.87	Gingie palaeochannels	Gingie	Jane Pye		Eucalyptus populnea	Alive																	Ehretia membranifolia	Alive
449a	-29.8641	147.857	Gingie palaeochannels	Gingie	Jane Pye		Eucalyptus populnea	Dead																	Capparis mitchellii	Alive	Medium
449b	-29.8641	147.857	Gingie palaeochannels	Gingie	Jane Pye		Eucalyptus populnea	Dead																	Atalaya hemiglauca	Alive
450	-29.8661	147.86	Gingie palaeochannels	Gingie	Jane Pye		Eucalyptus populnea	Alive																	Alstonia constricta	Alive	Medium
451	-29.8639	147.857	Gingie palaeochannels	Gingie	Jane Pye		Eucalyptus populnea	Dead																	Alstonia constricta	Alive	Small
452	-29.8639	147.857	Gingie palaeochannels	Gingie	Jane Pye		Eucalyptus populnea	Alive																	Alstonia constricta	Alive	Small
453	-29.8639	147.857	Gingie palaeochannels	Gingie	Jane Pye		Eucalyptus populnea	Alive																	Alstonia constricta	Alive	Medium
454	-29.8638	147.857	Gingie palaeochannels	Gingie	Jane Pye		Callitris glaucophylla	Alive																	Myoporum montanum	Alive	Small
455	-29.8474	147.874	Gingie palaeochannels	Gingie	Jane Pye		Eucalyptus populnea	Alive																	Geijera parviflora	Alive	Small
456	-29.8189	147.898	Gingie palaeochannels	Gingie	Jane Pye		Eucalyptus populnea	Alive																	Geijera parviflora	Alive	Tiny
457	-29.8206	147.888	Gingie palaeochannels	Gingie	Jane Pye		Eucalyptus populnea	Dead																	Capparis mitchellii	Alive	Medium
458	-29.8206	147.888	Gingie palaeochannels	Gingie	Jane Pye		Eucalyptus populnea	Dead																	Alectryon oleifolius?	Dead
459	-29.8208	147.889	Gingie palaeochannels	Gingie	Jane Pye		Eucalyptus populnea	Dead																	Capparis mitchellii	Alive	Small
460	-29.8204	147.889	Gingie palaeochannels	Gingie	Jane Pye		Eucalyptus populnea	Dead																	Ventilago viminalis	Alive	Small
461	-29.7782	147.925	Gingie palaeochannels	Gingie	Jane Pye		Eucalyptus coolabah	Alive																	Apophyllum anomalum	Alive
462	-29.7696	147.915	Gingie palaeochannels	Gingie	Jane Pye		Eucalyptus populnea	Alive																	Ehretia membranifolia	Alive
463	-29.8354	148.005	Outer Barwon palaeochannels	Newtons	Jane Pye		Eucalyptus populnea	Dead																	Ehretia membranifolia	Alive
464	-29.8708	147.866	Gingie palaeochannels	Gingie	Jane Pye		Eucalyptus coolabah	Alive																	Capparis mitchellii	Alive	Big
465	-29.8678	147.872	Gingie palaeochannels	Gingie	Jane Pye		Eucalyptus populnea	Alive																	Apophyllum anomalum	Alive
466	-29.8444	147.874	Gingie palaeochannels	Gingie	Jane Pye		Eucalyptus populnea	Alive																	Ventilago viminalis	Alive
467	-29.8197	148.023	Outer Barwon palaeochannels	Mooroo	Jane Pye		Eucalyptus populnea	Dead																	Atalaya hemiglauca	Alive	Small
468	-29.8582	147.862	Gingie palaeochannels	Gingie	Jane Pye		Eucalyptus populnea	Alive																	Pittosporum angustifolium	Alive
469	-29.8581	147.863	Gingie palaeochannels	Gingie	Jane Pye		Eucalyptus populnea	Alive																	Geijera parviflora/Alectroyon oleifolium?	Alive	Tiny
470	-29.8499	147.871	Gingie palaeochannels	Gingie	Jane Pye		Eucalyptus populnea	Dead																	Myoporum montanum	Alive
471	-29.8496	147.871	Gingie palaeochannels	Gingie	Jane Pye		Eucalyptus populnea	Dead																	Geijera parviflora	Alive	Tiny
472	-29.8564	147.868	Gingie palaeochannels	Gingie	Jane Pye		Eucalyptus populnea	Alive																	Ehretia membranifolia	Alive
473	-29.8497	147.871	Gingie palaeochannels	Gingie	Jane Pye		Eucalyptus populnea	Alive																	Ehretia membranifolia	Alive
474	-29.8498	147.871	Gingie palaeochannels	Gingie	Jane Pye		Eucalyptus populnea	Alive																	Ehretia membranifolia	Alive
475	-29.8621	147.863	Gingie palaeochannels	Gingie	Jane Pye		Eucalyptus populnea	Alive																	Apophyllum anomalum	Alive
476	-29.7742	147.952	Gingie palaeochannels	Avon	Jane Pye		Eucalyptus populnea	Alive																	Ehretia membranifolia	Alive
477	-29.7742	147.953	Gingie palaeochannels	Avon	Jane Pye		Eucalyptus populnea	Alive																	Alectryon oleifolius	Alive
478	-29.777	147.959	Gingie palaeochannels	Avon	Jane Pye		Eucalyptus populnea	Alive																	Geijera parviflora	Alive	Small
479	-29.7767	147.96	Gingie palaeochannels	Avon	Jane Pye		Eucalyptus populnea	Alive																	Ehretia membranifolia	Alive	Small
480	-29.7767	147.961	Gingie palaeochannels	Avon	Jane Pye		Eucalyptus populnea	Alive																	Acacia oswaldii	Alive	Medium
481	-29.7769	147.961	Gingie palaeochannels	Avon	Jane Pye		Eucalyptus populnea	Alive																	Geijera parviflora	Alive	Small
482	-29.7764	147.962	Gingie palaeochannels	Avon	Jane Pye		Eucalyptus populnea	Alive																	Eremophila longifolia	Alive
483	-29.776	147.964	Gingie palaeochannels	Avon	Jane Pye		Eucalyptus populnea	Alive																	Geijera parviflora	Alive
484	-29.7752	147.964	Gingie palaeochannels	Avon	Jane Pye		Eucalyptus populnea	Dead																	Ehretia membranifolia	Alive
486	-29.8897	147.804	Gingie palaeochannels	Tungra	Jane Pye		Eucalyptus populnea	Alive																	Alectryon oleifolius	Alive	Medium
487	-29.8904	147.804	Gingie palaeochannels	Tungra	Jane Pye		Eucalyptus populnea	Alive																	Apophyllum anomalum	Alive
488	-29.8914	147.802	Gingie palaeochannels	Tungra	Jane Pye		Eucalyptus populnea	Alive																	Ventilago viminalis	Alive
489	-29.8917	147.802	Gingie palaeochannels	Tungra	Jane Pye		Eucalyptus populnea	Dead																	Eremophila mitchellii	Alive
490	-29.8942	147.799	Gingie palaeochannels	Tungra	Jane Pye		Eucalyptus populnea	Alive																	Ehretia membranifolia	Alive	Big
491	-29.8938	147.801	Gingie palaeochannels	Tungra	Jane Pye		Eucalyptus populnea	Alive																	Ehretia membranifolia	Alive	Small
492	-29.8939	147.8	Gingie palaeochannels	Tungra	Jane Pye		Eucalyptus populnea	Alive																	Eremophila mitchellii	Alive	Big
493	-29.8938	147.799	Gingie palaeochannels	Tungra	Jane Pye		Eucalyptus populnea	Dead																	Ehretia membranifolia	Alive	Big
494	-29.8939	147.799	Gingie palaeochannels	Tungra	Jane Pye		Eucalyptus populnea	Alive																	Pittosporum angustifolium	Alive	Big
495	-29.8967	147.801	Gingie palaeochannels	Tungra	Jane Pye		Eucalyptus populnea	Alive																	Apophyllum anomalum	Alive	Big
496	-29.897	147.8	Gingie palaeochannels	Tungra	Jane Pye		Eucalyptus populnea	Alive																	Apophyllum anomalum	Alive
497	-29.8987	147.8	Gingie palaeochannels	Tungra	Jane Pye		Eucalyptus populnea	Alive																	Eremophila mitchellii	Alive	Small
498	-29.8989	147.8	Gingie palaeochannels	Tungra	Jane Pye		Eucalyptus populnea	Alive																	Geijera parviflora	Alive	Big
499	-29.9009	147.796	Gingie palaeochannels	Tungra	Jane Pye		Acacia excelsa	Alive																	Capparis mitchellii	Alive	Small
500	-29.9014	147.796	Gingie palaeochannels	Tungra	Jane Pye		Eucalyptus populnea	Alive																	Ehretia membranifolia	Alive	Small
501	-29.9017	147.796	Gingie palaeochannels	Tungra	Jane Pye		Eucalyptus populnea	Alive																	Geijera parviflora	Alive	Small
502	-29.9028	147.793	Gingie palaeochannels	Tungra	Jane Pye		Eucalyptus populnea	Alive																	Capparis mitchellii	Alive	Big
503	-29.9027	147.793	Gingie palaeochannels	Tungra	Jane Pye		Eucalyptus populnea	Alive																	Eremophila mitchellii	Alive	Big
504	-29.9019	147.791	Gingie palaeochannels	Tungra	Jane Pye		Eucalyptus populnea	Alive																	Apophyllum anomalum	Dead
505	-29.9019	147.791	Gingie palaeochannels	Tungra	Jane Pye		Eucalyptus populnea	Alive																	Geijera parviflora	Alive	Big
506	-29.9006	147.784	Gingie palaeochannels	Tungra	Jane Pye		Eucalyptus populnea	Alive																	Ventilago viminalis	Alive
507	-29.9014	147.797	Gingie palaeochannels	Tungra	Jane Pye		Eucalyptus populnea	Alive																	Geijera parviflora	Alive	Small
508	-29.9035	147.78	Gingie palaeochannels	Tungra	Jane Pye		Eucalyptus populnea	Alive																	Geijera parviflora	Alive	Medium
509	-29.9038	147.78	Gingie palaeochannels	Tungra	Jane Pye		Eucalyptus populnea	Alive																	Ehretia membranifolia	Alive
510a	-29.9049	147.783	Gingie palaeochannels	Tungra	Jane Pye		Eucalyptus populnea	Alive																	Apophyllum anomalum	Alive
510b	-29.9049	147.783	Gingie palaeochannels	Tungra	Jane Pye		Eucalyptus populnea	Alive																	Ventilago viminalis	Alive
511	-29.9057	147.782	Gingie palaeochannels	Tungra	Jane Pye		Eucalyptus populnea	Alive																	Capparis mitchellii	Alive	Big
512	-29.9084	147.782	Gingie palaeochannels	Tungra	Jane Pye		Eucalyptus populnea	Alive																	Ehretia membranifolia	Alive	Small
513a	-29.9084	147.782	Gingie palaeochannels	Tungra	Jane Pye		Eucalyptus populnea	Alive																	Alectryon oleifolius	Alive	Big
513b	-29.9084	147.782	Gingie palaeochannels	Tungra	Jane Pye		Eucalyptus populnea	Alive																	Ehretia membranifolia	Alive	Big
514	-29.9086	147.783	Gingie palaeochannels	Tungra	Jane Pye		Eucalyptus populnea	Alive																	Capparis mitchellii	Alive	Small
515	-29.9088	147.782	Gingie palaeochannels	Tungra	Jane Pye		Eucalyptus populnea	Alive																	Geijera parviflora	Alive	Big
516	-29.9096	147.786	Gingie palaeochannels	Tungra	Jane Pye		Eucalyptus populnea	Alive																	Ehretia membranifolia	Alive
517	-29.9094	147.789	Gingie palaeochannels	Tungra	Jane Pye		Eucalyptus populnea	Alive																	Pimelea microcephala	Alive
518	-29.9108	147.79	Gingie palaeochannels	Tungra	Jane Pye		Eucalyptus populnea	Dead																	Ehretia membranifolia	Alive	Big
519	-29.9111	147.789	Gingie palaeochannels	Tungra	Jane Pye		Eucalyptus populnea	Alive																	Ehretia membranifolia	Alive
520	-29.9116	147.79	Gingie palaeochannels	Tungra	Jane Pye		Eucalyptus populnea	Alive																	Alectryon oleifolius	Alive	Big
521	-29.8627	147.896	Gingie palaeochannels	Gingie	Jane Pye		Eucalyptus populnea	Dead																	Ehretia membranifolia	Alive	Medium
522	-29.8665	147.872	Gingie palaeochannels	Gingie	Jane Pye		Eucalyptus populnea	Alive																	Pimelea microcephala	Alive	Medium
523	-29.8831	147.823	Gingie palaeochannels	Tungra	Jane Pye		Eucalyptus populnea	Alive																	Ehretia membranifolia	Alive	Small
524	-29.8832	147.823	Gingie palaeochannels	Tungra	Jane Pye		Eucalyptus populnea	Alive																	Ehretia membranifolia	Alive	Tiny
525	-29.8833	147.823	Gingie palaeochannels	Tungra	Jane Pye		Eucalyptus populnea	Dead																	Ehretia membranifolia	Alive	Tiny
526	-29.8834	147.823	Gingie palaeochannels	Tungra	Jane Pye		Eucalyptus populnea	Alive																	Ehretia membranifolia	Alive	Tiny
527	-29.8831	147.823	Gingie palaeochannels	Tungra	Jane Pye		Eucalyptus populnea	Alive																	Ehretia membranifolia	Alive	Small
528	-29.857	147.868	Gingie palaeochannels	Gingie	Jane Pye		Eucalyptus populnea	Alive																	Ventilago viminalis	Alive	Small
529	-30.3405	147.833	Cumbadoon	Cumberdoon way	Jane Pye		Eucalyptus populnea	Alive																	Pittosporum angustifolium	Alive	Medium
530	-29.8565	147.868	Gingie palaeochannels	Gingie	Jane Pye		Eucalyptus populnea	Alive																	Alstonia constricta	Dead	Medium
531	-29.8566	147.867	Gingie palaeochannels	Gingie	Jane Pye		Eucalyptus populnea	Alive																	Ehretia membranifolia	Alive	Small
532	-29.8567	147.867	Gingie palaeochannels	Gingie	Jane Pye		Eucalyptus populnea	Alive																	Ehretia membranifolia	Alive	Small
533	-29.8557	147.867	Gingie palaeochannels	Gingie	Jane Pye		Eucalyptus populnea	Alive																	Pimelea microcephala	Alive	Small
534	-29.8575	147.863	Gingie palaeochannels	Gingie	Jane Pye		Eucalyptus populnea	Alive																	Capparis mitchellii	Alive	Big
535	-29.8574	147.863	Gingie palaeochannels	Gingie	Jane Pye		Eucalyptus populnea	Alive																	Geijera parviflora	Alive	Tiny
536	-29.828	147.892	Gingie palaeochannels	Gingie	Jane Pye		Eucalyptus populnea	Alive																	Ehretia membranifolia	Alive	Tiny
537	-29.8314	147.886	Gingie palaeochannels	Gingie	Jane Pye		Eucalyptus populnea	Alive																	Atalaya hemiglauca	Alive	Tiny
538	-29.8259	147.882	Gingie palaeochannels	Gingie	Jane Pye		Eucalyptus populnea	Alive																	Ehretia membranifolia	Alive	Medium
539	-29.8252	147.883	Gingie palaeochannels	Gingie	Jane Pye		Eucalyptus populnea	Alive																	Ehretia membranifolia	Alive	Big
540	-29.826	147.882	Gingie palaeochannels	Gingie	Jane Pye		Eucalyptus populnea	Alive																	Ehretia membranifolia	Alive	Small
541	-29.8279	147.882	Gingie palaeochannels	Gingie	Jane Pye		Eucalyptus populnea	Alive																	Ehretia membranifolia	Alive	Small
542	-29.826	147.882	Gingie palaeochannels	Gingie	Jane Pye		Eucalyptus populnea	Alive																	Myoporum montanum	Alive	Tiny
543	-29.826	147.882	Gingie palaeochannels	Gingie	Jane Pye		Eucalyptus populnea	Alive																	Ehretia membranifolia	Alive	Tiny
544	-29.8209	147.889	Gingie palaeochannels	Gingie	Jane Pye		Eucalyptus populnea	Dead																	Ehretia membranifolia	Alive	Small
545a	-29.821	147.889	Gingie palaeochannels	Gingie	Jane Pye		Eucalyptus populnea	Alive																	Geijera parviflora	Alive	Big
545b	-29.821	147.889	Gingie palaeochannels	Gingie	Jane Pye		Eucalyptus populnea	Alive																	Capparis mitchellii	Alive	Tiny
546	-29.836	147.895	Gingie palaeochannels	Gingie	Jane Pye		Eucalyptus populnea	Alive																	Geijera parviflora	Alive	Tiny
547	-29.8978	148.043	Outer Barwon palaeochannels	Spillbury	Jane Pye		Eucalyptus largiflorens/Eucalyptus coolabah	Dead																	Alectryon oleifolius	Alive	Medium
548	-29.9622	148.016	Outer Barwon palaeochannels	Sparkes	Jane Pye		Eucalyptus coolabah	Alive																	Apophyllum anomalum	Alive	Big
549	-29.9658	148.02	Outer Barwon palaeochannels	Sparkes	Jane Pye		Eucalyptus largiflorens	Alive																	Apophyllum anomalum	Alive	Big
550	-29.9089	147.783	Gingie palaeochannels	Tungra	Jane Pye		Eucalyptus populnea	Dead																	Geijera parviflora	Alive	Big
551	-29.9153	147.789	Gingie palaeochannels	Tungra	Jane Pye		Eucalyptus populnea	Alive																	Geijera parviflora	Alive	Tiny
552	-29.9197	147.782	Gingie palaeochannels	Tungra	Jane Pye		Eucalyptus populnea	Alive																	Apophyllum anomalum	Alive	Medium
554	-29.9261	147.773	Gingie palaeochannels	Tungra	Jane Pye		Eucalyptus coolabah	Alive																	Apophyllum anomalum	Alive	Big
555	-29.9228	147.771	Gingie palaeochannels	Tungra	Jane Pye		Eucalyptus populnea	Alive																	Geijera parviflora	Alive	Small
556a	-29.9169	147.773	Gingie palaeochannels	Tungra	Jane Pye		Eucalyptus populnea	Alive																	Eremophila mitchellii	Dead	Big
556b	-29.9169	147.773	Gingie palaeochannels	Tungra	Jane Pye		Eucalyptus populnea	Alive																	Eremophila mitchellii/Alectryon oleifolius?	Dead	Medium
557	-29.9161	147.776	Gingie palaeochannels	Tungra	Jane Pye		Eucalyptus populnea	Alive																	Pimelea microcephala	Alive	Medium
558	-29.9219	147.779	Gingie palaeochannels	Tungra	Jane Pye		Eucalyptus coolabah	Alive																	Myoporum montanum	Alive
559	-29.9167	147.776	Gingie palaeochannels	Tungra	Jane Pye		Eucalyptus populnea	Alive																	Callitris glaucophylla	Alive	Tiny
560	-29.9183	147.775	Gingie palaeochannels	Tungra	Jane Pye		Hakea leucoptera	Alive																	Ehretia membranifolia	Alive	Small
561	-29.9183	147.775	Gingie palaeochannels	Tungra	Jane Pye		Eucalyptus populnea	Alive																	Eremophila mitchellii	Alive	Big
562	-29.9199	147.769	Gingie palaeochannels	Tungra	Jane Pye		Eucalyptus populnea	Dead																	Capparis mitchellii	Alive	Big
563	-29.9194	147.768	Gingie palaeochannels	Tungra	Jane Pye		Eucalyptus populnea	Alive																	Pimelea microcephala	Alive	Medium
564	-29.9193	147.769	Gingie palaeochannels	Tungra	Jane Pye		Eucalyptus populnea	Alive																	Eremophila mitchellii	Alive	Big
565	-29.919	147.769	Gingie palaeochannels	Tungra	Jane Pye		Eucalyptus populnea	Alive																	Alectryon oleifolius	Alive	Big
566	-29.9189	147.769	Gingie palaeochannels	Tungra	Jane Pye		Eucalyptus populnea	Alive																	Geijera parviflora	Alive	Big
567	-29.8172	147.897	Gingie palaeochannels	Gingie	Jane Pye		Eucalyptus populnea	Alive																	Geijera parviflora	Alive	Medium
568	-29.8172	147.897	Gingie palaeochannels	Gingie	Jane Pye		Eucalyptus populnea	Alive																	Geijera parviflora	Alive	Small
569	-29.8169	147.896	Gingie palaeochannels	Gingie	Jane Pye		Eucalyptus populnea	Alive																	Ehretia membranifolia	Alive	Tiny
570	-29.8171	147.897	Gingie palaeochannels	Gingie	Jane Pye		Eucalyptus populnea	Alive																	Ventilago viminalis	Alive	Tiny
571	-29.8169	147.897	Gingie palaeochannels	Gingie	Jane Pye		Eucalyptus populnea	Alive																	Ventilago viminalis	Alive	Tiny
572	-29.8168	147.897	Gingie palaeochannels	Gingie	Jane Pye		Eucalyptus populnea	Alive																	Pittosporum angustifolium	Alive
573	-29.8172	147.897	Gingie palaeochannels	Gingie	Jane Pye		Eucalyptus populnea	Alive																	Ventilago viminalis	Alive	Tiny
574	-29.8169	147.897	Gingie palaeochannels	Gingie	Jane Pye		Eucalyptus populnea	Alive																	Geijera parviflora	Alive	Tiny
575	-29.8174	147.894	Gingie palaeochannels	Gingie	Jane Pye		Eucalyptus populnea	Alive																	Ehretia membranifolia	Alive	Small
576	-29.8199	147.894	Gingie palaeochannels	Gingie	Jane Pye		Eucalyptus populnea	Alive																	Ehretia membranifolia	Alive	Small
577	-29.8199	147.892	Gingie palaeochannels	Gingie	Jane Pye		Eucalyptus populnea	Alive																	Geijera parviflora	Alive	Small
578	-29.8189	147.89	Gingie palaeochannels	Gingie	Jane Pye		Eucalyptus populnea	Alive																	Ventilago viminalis	Alive	Tiny
579	-29.819	147.89	Gingie palaeochannels	Gingie	Jane Pye		Eucalyptus populnea	Alive																	Geijera parviflora	Alive
580	-29.8205	147.888	Gingie palaeochannels	Gingie	Jane Pye		Eucalyptus populnea	Alive																	Geijera parviflora	Alive	Tiny
581	-29.8247	147.889	Gingie palaeochannels	Gingie	Jane Pye		Ventilago viminalis	Alive																	Capparis mitchellii	Alive	Medium
582	-30.3347	147.407	Ginghet	Farwest	Jane Pye		Eucalyptus populnea	Alive																	Geijera parviflora	Alive	Small
583a	-29.8721	147.861	Gingie palaeochannels	Gingie	Jane Pye		Eucalyptus populnea	Alive																	Ehretia membranifolia	Alive	Small
583b	-29.8721	147.861	Gingie palaeochannels	Gingie	Jane Pye		Eucalyptus populnea	Alive																	Ehretia membranifolia	Alive	Small
584	-29.8194	147.899	Gingie palaeochannels	Gingie	Jane Pye		Eucalyptus populnea	Alive																	Eremophila mitchellii/Callitris glaucophylla?	Dead
585	-29.824	147.883	Gingie palaeochannels	Gingie	Jane Pye		Eucalyptus populnea	Alive																	Eremophila mitchellii	Alive	Small
586	-29.7378	147.883	Gingie palaeochannels	Gingie	Jane Pye		Eucalyptus populnea	Alive																	Atalaya hemiglauca	Alive
587	-29.8174	147.882	Gingie palaeochannels	Gingie	Jane Pye		Eucalyptus coolabah	Alive																	Pimelea microcephala	Alive
588	-29.8753	147.857	Gingie palaeochannels	Gingie	Jane Pye		Eucalyptus populnea	Alive																	Ehretia membranifolia	Alive	Small
589	-30.3165	147.439	Ginghet	Farwest	Jane Pye		Eucalyptus largiflorens	Dead																	Alectryon oleifolius	Alive	Small
590	-30.3206	147.434	Ginghet	Farwest	Jane Pye		Eucalyptus largiflorens	Alive																	Pimelea microcephala	Alive
591	-30.318	147.44	Ginghet	Farwest	Jane Pye		Eucalyptus largiflorens	Alive																	Pittosporum angustifolium	Alive
592	-30.3199	147.442	Ginghet	Farwest	Jane Pye		Eucalyptus largiflorens	Dead																	Pittosporum angustifolium	Alive
593	-29.8691	147.868	Gingie palaeochannels	Gingie	Jane Pye		Eucalyptus populnea	Alive																	Ehretia membranifolia	Alive	Small
594	-29.8753	147.857	Gingie palaeochannels	Gingie	Jane Pye		Callitris glaucophylla	Dead																	Ehretia membranifolia	Alive
595	-29.8497	147.891	Gingie palaeochannels	Gingie	Jane Pye		Eucalyptus populnea	Dead																	Ventilago viminalis	Alive	Small
596	-29.85002	147.912	Gingie palaeochannels	Gingie	Jane Pye		Eucalyptus populnea	Alive																	Eremophila mitchellii	Alive
597	-29.9239	148.085	Gingie palaeochannels	Neighbours' Neighbour	Jane Pye		Eucalyptus populnea	Alive																	Pittosporum angustifolium	Alive
598	-29.9286	147.768	Gingie palaeochannels	Neighbours' Neighbour	Jane Pye		Eucalyptus populnea	Alive																	Ehretia membranifolia	Alive
599	-29.9289	147.768	Gingie palaeochannels	Neighbours' Neighbour	Jane Pye		Eucalyptus populnea	Dead																	Pittosporum angustifolium	Alive
600	-29.9289	147.768	Gingie palaeochannels	Neighbours' Neighbour	Jane Pye		Eucalyptus populnea	Alive																	Atalaya hemiglauca	Alive
601	-29.9403	147.753	Gingie palaeochannels	Neighbours' Neighbour	Jane Pye		Eucalyptus populnea	Alive																	Geijera parviflora	Alive	Big
602	-29.9361	147.754	Gingie palaeochannels	Neighbours' Neighbour	Jane Pye		Eucalyptus populnea	Alive																	Geijera parviflora	Alive	Big
603	-29.9364	147.754	Gingie palaeochannels	Neighbours' Neighbour	Jane Pye		Eucalyptus populnea	Alive																	Capparis mitchellii	Alive
604	-29.9394	147.751	Gingie palaeochannels	Neighbours' Neighbour	Jane Pye		Eucalyptus populnea	Alive																	Psydrax oleifolium	Alive	Medium
605	-29.9339	147.752	Gingie palaeochannels	Neighbours' Neighbour	Jane Pye		Eucalyptus populnea	Alive																	Ehretia membranifolia	Alive	Big
606	-29.9336	147.752	Gingie palaeochannels	Neighbours' Neighbour	Jane Pye		Eucalyptus populnea	Alive																	Atalaya hemiglauca	Alive	Big
607	-29.9319	147.751	Gingie palaeochannels	Neighbours' Neighbour	Jane Pye		Eucalyptus populnea	Alive																	Capparis mitchellii	Alive
608	-29.9322	147.752	Gingie palaeochannels	Neighbours' Neighbour	Jane Pye		Eucalyptus populnea	Alive																	Alectryon oleifolius	Alive	Big
609	-29.9308	147.749	Gingie palaeochannels	Neighbours' Neighbour	Jane Pye		Eucalyptus populnea	Alive																	Ehretia membranifolia	Alive	Big
610	-29.9364	147.768	Gingie palaeochannels	Neighbours' Neighbour	Jane Pye		Eucalyptus populnea	Alive																	Atalaya hemiglauca/Alectryon oleifolius?	Dead
611	-29.9303	147.768	Gingie palaeochannels	Neighbours' Neighbour	Jane Pye		Eucalyptus populnea	Alive																	Capparis mitchellii	Alive	Big
612	-29.9301	147.768	Gingie palaeochannels	Neighbours' Neighbour	Jane Pye		Eucalyptus populnea	Alive																	Ehretia membranifolia	Alive	Small
613	-29.931	147.767	Gingie palaeochannels	Neighbours' Neighbour	Jane Pye		Eucalyptus populnea	Dead																	Ehretia membranifolia	Alive	Small
615	-29.9311	147.766	Gingie palaeochannels	Neighbours' Neighbour	Jane Pye		Eucalyptus populnea	Alive																	Eremophila mitchellii	Dead	Big
616	-29.8258	147.882	Gingie palaeochannels	Gingie	Jane Pye		Eucalyptus populnea	Alive																	Alstonia constricta	Alive	Small
617	-30.3269	147.473	Ginghet	Ginghet	Jane Pye		Eucalyptus populnea	Alive																	Geijera parviflora	Alive
618	-30.3281	147.475	Ginghet	Ginghet	Jane Pye		Eucalyptus largiflorens	Alive																	Geijera parviflora	Alive
619	-30.3325	147.471	Ginghet	Ginghet	Jane Pye		Eucalyptus populnea	Dead																	Geijera parviflora	Alive
620	-30.3356	147.47	Ginghet	Ginghet	Jane Pye		Eucalyptus populnea	Alive																	Geijera parviflora	Alive
621	-30.336	147.469	Ginghet	Ginghet	Jane Pye		Eucalyptus populnea	Alive																	Geijera parviflora	Alive
622	-30.3358	147.469	Ginghet	Ginghet	Jane Pye		Eucalyptus populnea	Alive																	Geijera parviflora	Alive
623	-30.3359	147.469	Ginghet	Ginghet	Jane Pye		Eucalyptus populnea	Alive																	Pimelea microcephala	Alive
624	-29.8111	147.887	Gingie palaeochannels	Gingie	Jane Pye		Eucalyptus populnea	Alive																	Pimelea microcephala	Alive	Small
625	-29.8063	147.891	Gingie palaeochannels	Gingie	Jane Pye		Eucalyptus populnea	Alive																	Alstonia constricta	Alive	Small
626a	-29.7993	147.904	Gingie palaeochannels	Gingie	Jane Pye		Eucalyptus populnea	Alive																	Geijera parviflora	Alive
626b	-29.7993	147.904	Gingie palaeochannels	Gingie	Jane Pye		Eucalyptus populnea	Alive																	Apophyllum anomalum	Alive
627	-30.3396	147.47	Ginghet	Ginghet	Jane Pye		Eucalyptus populnea	Alive																	Ventilago viminalis	Alive
628	-30.349	147.472	Ginghet	Ginghet	Jane Pye		Eucalyptus largiflorens	Alive																	Geijera parviflora	Alive
629a	-30.3417	147.473	Ginghet	Ginghet	Jane Pye		Eucalyptus largiflorens	Alive																	Atalaya hemiglauca	Alive	Small
629b	-30.3417	147.473	Ginghet	Ginghet	Jane Pye		Eucalyptus largiflorens	Alive																	Atalaya hemiglauca	Alive	Small
629c	-30.3417	147.473	Ginghet	Ginghet	Jane Pye		Eucalyptus largiflorens	Alive																	Atalaya hemiglauca	Alive	Small
630	-30.3391	147.472	Ginghet	Ginghet	Jane Pye		Eucalyptus largiflorens	Alive																	Geijera parviflora	Alive	Small
631a	-30.339	147.468	Ginghet	Ginghet	Jane Pye		Eucalyptus populnea	Alive																	Geijera parviflora	Alive	Small
631b	-30.339	147.468	Ginghet	Ginghet	Jane Pye		Eucalyptus populnea	Alive																	Alectryon oleifolius	Alive	Small
632	-30.343	147.469	Ginghet	Ginghet	Jane Pye		Eucalyptus largiflorens	Alive																	Ventilago viminalis	Alive
633	-29.836	147.895	Gingie palaeochannels	Gingie	Jane Pye		Eucalyptus populnea	Dead																	Geijera parviflora	Alive	Small
634	-29.8486	147.917	Gingie palaeochannels	Gingie	Jane Pye		Eucalyptus coolabah	Dead																	Alectryon oleifolius	Alive	Medium
635	-29.7997	147.903	Gingie palaeochannels	Gingie	Jane Pye		Eucalyptus populnea	Alive																	Apophyllum anomalum	Alive
636	-29.8836	147.833	Gingie palaeochannels	Gingie	Jane Pye		Eucalyptus populnea	Alive																	Apophyllum anomalum	Dead
638	-29.8811	147.828	Gingie palaeochannels	Gingie	Jane Pye		Eucalyptus coolabah	Alive																	Alectryon oleifolius	Alive	Tiny
639	-29.8533	147.869	Gingie palaeochannels	Gingie	Jane Pye		Eucalyptus populnea	Alive																	Ehretia membranifolia	Alive	Medium
640	-29.8531	147.869	Gingie palaeochannels	Gingie	Jane Pye		Eucalyptus populnea	Dead																	Ehretia membranifolia	Alive	Small
641	-29.8644	147.896	Gingie palaeochannels	Gingie	Jane Pye		Eucalyptus populnea	Dead																	Ehretia membranifolia	Alive	Small
642	-29.8644	147.896	Gingie palaeochannels	Gingie	Jane Pye		Eucalyptus populnea	Dead																	Eucalyptus sp.	Alive	Tiny
643	-29.8811	147.83	Gingie palaeochannels	Gingie	Jane Pye		Eucalyptus populnea	Dead																	Callitris glaucophylla	Alive	Big
644	-29.9069	147.789	Gingie palaeochannels	Gingie	Jane Pye		Eucalyptus populnea	Alive																	Geijera parviflora	Alive	Tiny
645	-29.8811	147.83	Gingie palaeochannels	Gingie	Jane Pye		Eucalyptus populnea	Alive																	Pittosporum angustifolium	Alive
646	-29.8206	147.892	Gingie palaeochannels	Gingie	Jane Pye		Eucalyptus populnea	Alive																	Ventilago viminalis	Alive	Small
647	-29.8208	147.891	Gingie palaeochannels	Gingie	Jane Pye		Eucalyptus populnea	Alive																	Ventilago viminalis	Alive	Tiny
649	-29.8184	147.899	Gingie palaeochannels	Gingie	Jane Pye		Eucalyptus populnea	Alive																	??	Dead	Big
650	-29.8299	147.924	Gingie palaeochannels	Gingie	Jane Pye		Eucalyptus populnea	Dead																	Myoporum montanum	Alive	Small
651	-29.8046	147.891	Gingie palaeochannels	Gingie	Jane Pye		Eucalyptus populnea	Alive																	Ventilago viminalis	Alive	Small
652	-29.8042	147.891	Gingie palaeochannels	Gingie	Jane Pye		Eucalyptus populnea	Alive																	Ventilago viminalis	Alive
653	-29.8042	147.891	Gingie palaeochannels	Gingie	Jane Pye		Eucalyptus populnea	Alive																	Ehretia membranifolia	Alive
654	-29.8042	147.891	Gingie palaeochannels	Gingie	Jane Pye		Eucalyptus populnea	Alive																	Ehretia membranifolia	Alive
655	-29.8044	147.891	Gingie palaeochannels	Gingie	Jane Pye		Eucalyptus populnea	Alive																	Geijera parviflora	Alive	Small
656	-29.8178	147.9	Gingie palaeochannels	Gingie	Jane Pye		Eucalyptus populnea	Alive																	Geijera parviflora	Alive	Tiny
657	-29.8644	147.896	Gingie palaeochannels	Gingie	Jane Pye		Eucalyptus populnea	Dead																	Eucalyptus sp.	Alive	Tiny
658	-29.8633	147.857	Gingie palaeochannels	Gingie	Jane Pye		Callitris glaucophylla	Dead																	Callitris glaucophylla	Alive	Big
659	-29.8532	147.869	Gingie palaeochannels	Gingie	Jane Pye		Eucalyptus populnea	Dead																	Ehretia membranifolia	Alive	Small
660	-29.8644	147.896	Gingie palaeochannels	Gingie	Jane Pye		Eucalyptus populnea	Dead																	Ehretia membranifolia	Alive	Small
661	-29.8642	147.897	Gingie palaeochannels	Gingie	Jane Pye		Eucalyptus populnea	Alive																	Ehretia membranifolia	Alive
662	-29.845	147.878	Gingie palaeochannels	Gingie	Jane Pye		Eucalyptus populnea	Dead																	Ehretia membranifolia	Alive
663	-29.8453	147.878	Gingie palaeochannels	Gingie	Jane Pye		Eucalyptus populnea	Alive																	Ehretia membranifolia	Alive
664	-29.8692	147.838	Gingie palaeochannels	Gingie	Jane Pye		Eucalyptus coolabah	Alive																	Alectryon oleifolius	Alive	Small
665	-29.8105	147.88	Gingie palaeochannels	Rostrevor	Jane Pye		Eucalyptus populnea	Alive																	Ehretia membranifolia	Alive
666	-29.8117	147.877	Gingie palaeochannels	Rostrevor	Jane Pye		Eucalyptus populnea	Alive																	Atalaya hemiglauca	Alive	Medium
668	-29.8065	147.882	Gingie palaeochannels	Rostrevor	Jane Pye		Callitris glaucophylla	Dead																	Callitris glaucophylla	Alive	Big
669	-29.7906	147.883	Gingie palaeochannels	Rostrevor	Jane Pye		Eucalyptus populnea	Alive																	Pittosporum angustifolium	Alive	Big
670	-29.7933	147.882	Gingie palaeochannels	Rostrevor	Jane Pye		Eucalyptus populnea	Alive																	Ventilago viminalis	Alive	Small
671	-29.8892	147.804	Gingie palaeochannels	Gingie	Jane Pye		Eucalyptus populnea	Alive																	Geijera parviflora	Alive	Small
672	-29.9108	147.785	Gingie palaeochannels	Gingie	Jane Pye		Eucalyptus populnea	Alive																	Geijera parviflora	Alive	Big
673	-29.9055	147.782	Gingie palaeochannels	Gingie	Jane Pye		Eucalyptus populnea	Alive																	Ventilago viminalis	Dead
674	-29.9094	147.787	Gingie palaeochannels	Gingie	Jane Pye		Eucalyptus populnea	Alive																	Ehretia membranifolia	Alive	Big
675	-29.9097	147.787	Gingie palaeochannels	Gingie	Jane Pye		Eucalyptus populnea	Alive																	Ehretia membranifolia	Alive	Big
676	-29.91	147.787	Gingie palaeochannels	Gingie	Jane Pye		Eucalyptus populnea	Alive																	Ehretia membranifolia	Alive	Big
677	-29.9102	147.787	Gingie palaeochannels	Gingie	Jane Pye		Eucalyptus populnea	Alive																	Ehretia membranifolia	Alive
678	-29.9117	147.789	Gingie palaeochannels	Gingie	Jane Pye		Eucalyptus populnea	Alive																	Capparis mitchellii	Alive	Big
679	-29.9108	147.789	Gingie palaeochannels	Gingie	Jane Pye		Eucalyptus populnea	Alive																	Pimelea microcephala	Alive
680	-29.9069	147.789	Gingie palaeochannels	Gingie	Jane Pye		Eucalyptus populnea	Alive																	Geijera parviflora	Alive	Big
681	-29.9072	147.788	Gingie palaeochannels	Gingie	Jane Pye		Eucalyptus populnea	Dead																	Ventilago viminalis	Alive	Big
682a	-29.9072	147.789	Gingie palaeochannels	Gingie	Jane Pye		Eucalyptus populnea	Alive																	??	Dead
682b	-29.9072	147.789	Gingie palaeochannels	Gingie	Jane Pye		Eucalyptus populnea	Alive																	??	Dead
683	-29.826	147.882	Gingie palaeochannels	Gingie	Jane Pye		Eucalyptus populnea	Alive																	Alstonia constricta	Alive	Small
684	-29.7846	147.859	Gingie palaeochannels	Gingie	Jane Pye		Eucalyptus populnea	Alive																	Geijera parviflora	Alive	Tiny
685	-29.7853	147.859	Gingie palaeochannels	Gingie	Jane Pye		Eucalyptus populnea	Alive																	Callitris glaucophylla	Alive	Big
686	-29.7865	147.86	Gingie palaeochannels	Gingie	Jane Pye		Acacia excelsa	Dead																	Alectryon oleifolius	Alive	Big
687	-29.7868	147.86	Gingie palaeochannels	Gingie	Jane Pye		Eucalyptus populnea	Alive																	Ventilago viminalis	Alive
688	-29.7872	147.859	Gingie palaeochannels	Gingie	Jane Pye		Eucalyptus populnea	Alive																	Atalaya hemiglauca	Alive	Tiny
689	-29.7911	147.843	Gingie palaeochannels	Rostrevor	Jane Pye		Eucalyptus populnea	Dead																	Apophyllum anomalum	Alive	Big
690	-29.7967	147.868	Gingie palaeochannels	Rostrevor	Jane Pye		Eucalyptus populnea	Alive																	Apophyllum anomalum	Alive
691	-29.7842	147.858	Gingie palaeochannels	Kigwidgil	Jane Pye		Eucalyptus populnea	Alive																	Pimelea microcephala	Alive
692	-29.7817	147.858	Gingie palaeochannels	Kigwidgil	Jane Pye		Eucalyptus populnea	Alive																	Geijera parviflora	Alive	Small
693	-29.7872	147.858	Gingie palaeochannels	Kigwidgil	Jane Pye		Eucalyptus populnea	Alive																	Eremophila mitchellii	Alive
694	-29.7867	147.819	Gingie palaeochannels	Rostrevor	Jane Pye		Eucalyptus populnea	Alive																	Geijera parviflora	Alive
695	-29.7859	147.819	Gingie palaeochannels	Rostrevor	Jane Pye		Eucalyptus populnea	Alive																	Geijera parviflora	Alive	Small
696	-29.7946	147.832	Gingie palaeochannels	Rostrevor	Jane Pye		Eucalyptus populnea	Alive																	Ehretia membranifolia	Alive	Medium
697a	-29.8009	147.839	Gingie palaeochannels	Rostrevor	Jane Pye		Eucalyptus populnea	Alive																	Alectryon oleifolius	Alive
697b	-29.8009	147.839	Gingie palaeochannels	Rostrevor	Jane Pye		Eucalyptus populnea	Alive																	Apophyllum anomalum	Alive
698	-29.7989	147.835	Gingie palaeochannels	Rostrevor	Jane Pye		Eucalyptus populnea	Alive																	Capparis mitchellii	Alive	Medium
699	-29.799	147.836	Gingie palaeochannels	Rostrevor	Jane Pye		Eucalyptus populnea	Alive																	Exocarpus aphyllus	Alive	Medium
700	-29.784	147.819	Gingie palaeochannels	Rostrevor	Jane Pye		Eucalyptus populnea	Alive																	Geijera parviflora	Alive	Small
701	-29.814	147.863	Gingie palaeochannels	Rostrevor	Jane Pye		Eucalyptus populnea	Alive																	Pimelea microcephala	Alive	Medium
702	-29.83	147.925	Gingie palaeochannels	Gingie	Jane Pye		Eucalyptus populnea	Dead																	Ehretia membranifolia	Alive
703	-28.83	147.925	Gingie palaeochannels	Gingie	Jane Pye		Eucalyptus populnea	Alive																	Ehretia membranifolia	Alive
704	-29.8302	147.925	Gingie palaeochannels	Gingie	Jane Pye		Eucalyptus populnea	Alive																	Ehretia membranifolia	Alive
705	-29.83	147.925	Gingie palaeochannels	Gingie	Jane Pye		Eucalyptus populnea	Alive																	Ehretia membranifolia	Alive
706	-29.7314	147.951	Gingie palaeochannels	Avon	Jane Pye		Eucalyptus populnea	Alive																	Casuarina cristata	Alive	Medium
707a	-29.7321	147.95	Gingie palaeochannels	Avon	Jane Pye		Eucalyptus populnea	Alive																	??	Dead	Big
707b	-29.7321	147.95	Gingie palaeochannels	Avon	Jane Pye		Eucalyptus populnea	Alive																	Ventilago viminalis	Alive	Small
709	-29.7314	147.947	Gingie palaeochannels	Avon	Jane Pye		Eucalyptus populnea	Dead																	Ehretia membranifolia	Alive	Big
710	-29.7886	147.901	Gingie palaeochannels	Gingie	Jane Pye		Eucalyptus coolabah	Alive																	Apophyllum anomalum	Alive
711	-29.7886	147.901	Gingie palaeochannels	Gingie	Jane Pye		Eucalyptus coolabah	Alive																	Atalaya hemiglauca	Alive
712	-29.7705	147.931	Gingie palaeochannels	McDonalds	Jane Pye		Eucalyptus coolabah	Alive																	Apophyllum anomalum	Alive
713	-28.8607	147.874	Gingie palaeochannels	Gingie	Jane Pye		Eucalyptus populnea	Alive																	Apophyllum anomalum	Alive									0
714	-28.8603	147.874	Gingie palaeochannels	Gingie	Jane Pye		Eucalyptus populnea	Alive																	Alectryon oleifolius	Alive	Big
715	-28.8688	147.866	Gingie palaeochannels	Gingie	Jane Pye		Eucalyptus populnea	Alive																	Atalaya hemiglauca	Alive
716	-30.317	147.424	Ginghet	Farwest Neighbour	Jane Pye		Eucalyptus populnea	Alive																	Atalaya hemiglauca	Alive	Small
717	-30.312	147.452	Ginghet	Farwest Neighbour	Jane Pye		Eucalyptus largiflorens	Alive																	Atalaya hemiglauca	Alive	Small												Also a nepine in same hollow
718	-30.321	147.423	Ginghet	Farwest Neighbour	Jane Pye		Eucalyptus populnea	Alive																	Geijera parviflora	Alive	Medium
719	-30.318	147.449	Ginghet	Farwest Neighbour	Jane Pye		Eucalyptus populnea	Dead												Mid-trunk					Atalaya hemiglauca	Alive	Medium								0				Tree poisoned
720	-30.3179	147.449	Ginghet	Farwest Neighbour	Jane Pye		Eucalyptus populnea	Dead												Mid-trunk					Geijera parviflora	Dead	Medium								0				Tree poisoned. Wilga looks recently drowned by massive floods.
721	-30.318	147.449	Ginghet	Farwest Neighbour	Jane Pye		Eucalyptus populnea	Dead												Mid-trunk					Geijera parviflora	Dead	Medium								0				Tree poisoned. Wilga looks recently drowned by massive floods.
722	-30.327	147.451	Ginghet	Farwest Neighbour	Jane Pye		Eucalyptus populnea	Dead												Stump					Geijera parviflora	Alive	Dead								0				In stump
723	-30.321	147.453	Ginghet	Farwest Neighbour	Jane Pye		Eucalyptus populnea	Dead												Mid-trunk					Geijera parviflora	Alive	Medium								0				Tree poisoned
724	-30.327	147.451	Ginghet	Farwest Neighbour	Jane Pye		Eucalyptus populnea	Alive																	Alectryon oleifolius	Alive	Small
725	-30.315	147.425	Ginghet	Farwest Neighbour	Jane Pye		Eucalyptus populnea	Alive																	Geijera parviflora	Alive	Medium												From Jane email 28/04/2023.	y
726	-30.3153	147.447	Ginghet	Farwest Neighbour	Jane Pye		Eucalyptus populnea	Alive																	Geijera parviflora	Alive	Big								0				From Jane email 28/04/2023. Big old scrub-cut wilga in big old box. Wilga has resprouted and box has been rung, but both have survived - Jane photos in email.	y
727	-30.3153	147.446	Ginghet	Farwest Neighbour	Jane Pye		Eucalyptus largiflorens	Alive																	Alectryon oleifolius	Alive	Small												From Jane email 28/04/2023.	y
728	-30.3177	147.459	Ginghet	Farwest Neighbour	Jane Pye		Eucalyptus populnea	Dead																	Geijera parviflora	Dead	Big								0				From Jane email 28/04/2023. Tree poisoned. Wilga recently drowned by big floods.	y
729	-30.3169	147.459	Ginghet	Farwest Neighbour	Jane Pye		Eucalyptus populnea	Dead																	Geijera parviflora	Alive	Big								0				From Jane email 28/04/2023. Box dead. With stone axe cut.	y
730	-30.3317	147.452	Ginghet	Farwest Neighbour	Jane Pye		Eucalyptus populnea	Dead																	Alectryon oleifolius	Alive													From Jane email 28/04/2023.	y
731	-29.7903	147.883	Gingie palaeochannels	Rostrevor	Jane Pye		Eucalyptus populnea	Alive																	Pittosporum angustifolium	Alive													Butterbush in & beside box RT (Jane email 10/5/23)	y
732	-29.7903	147.882	Gingie palaeochannels	Rostrevor	Jane Pye		Eucalyptus populnea	Alive																	Atalaya hemiglauca	Alive	Medium												V.tall whitewood high up in box RT (Jane email 10/5/23)	y
733	-29.9417	148.133	Outer Barwon palaeochannels	Winooka	Jane Pye		Eucalyptus populnea	Alive																	Ehretia membranifolia	Alive									0				Peach bush in old box with fallen scar W	y
734	-29.9422	148.134	Outer Barwon palaeochannels	Winooka	Jane Pye		Eucalyptus populnea	Alive																	Geijera parviflora	Alive													wilga in box Winooka	y
735	-29.9422	148.134	Outer Barwon palaeochannels	Winooka	Jane Pye		Eucalyptus populnea	Alive																	Pimelea microcephala	Alive													pimlea microcephala in box W	y
736	-29.9417	148.134	Outer Barwon palaeochannels	Winooka	Jane Pye		Eucalyptus populnea	Alive																	Ehretia membranifolia	Alive									0				peach bush in very old scarred box W	y
737	-29.9418	148.134	Outer Barwon palaeochannels	Winooka	Jane Pye		Eucalyptus populnea	Alive																	Ehretia membranifolia	Alive									0				peach bush suckered into scar on old box W	y
738	-29.8056	147.89	Gingie palaeochannels	Gingie	Jane Pye		Eucalyptus populnea	Alive																	Ventilago viminalis	Alive													supplejack in box at blue car camp P	y
739	-29.8236	147.885	Gingie palaeochannels	Gingie	Jane Pye		Eucalyptus populnea	Alive																	Geijera parviflora	Alive													3 guests in box	y
740	-29.8266	147.886	Gingie palaeochannels	Gingie	Jane Pye		Eucalyptus populnea	Dead																	Geijera parviflora	Alive	Big												big wilga in box stump with 3 epicormic shoots	y
741	-29.8233	147.885	Gingie palaeochannels	Gingie	Jane Pye		Eucalyptus populnea	Alive																	Alstonia constricta	Alive													quinine in box in Preist	y
742	-30.3393	147.468	Ginghet	Farwest	Jane Pye		Eucalyptus populnea	Alive																	??	Dead													Dead shrub guest & climbing saltbush in box on Ginghet	y
743	-30.3383	147.469	Ginghet	Farwest	Jane Pye		Eucalyptus populnea	Alive																	Alectryon oleifolius	Alive	Tiny												tiny rosewood in big old box on the Ginghet	y
744	-29.9417	148.134	Outer Barwon palaeochannels	Winooka	Jane Pye		Eucalyptus populnea	Alive																	Ehretia membranifolia	Alive													small suckering peach bush in box W	y
745	-29.9428	148.134	Outer Barwon palaeochannels	Winooka	Jane Pye		Eucalyptus populnea	Alive																	Geijera parviflora	Alive													wilga in long semi closed box scar W	y
746	-29.9433	148.133	Outer Barwon palaeochannels	Winooka	Jane Pye		Eucalyptus populnea	Alive																	Geijera parviflora	Dead	Big												old dead wilga in box W	y
747	-29.9425	148.133	Outer Barwon palaeochannels	Winooka	Jane Pye		Eucalyptus populnea	Alive																	Geijera parviflora	Alive	Big												big wilga in box Winooka	y
748	-29.9421	148.133	Outer Barwon palaeochannels	Winooka	Jane Pye		Eucalyptus populnea	Alive																	Geijera parviflora	Alive	Medium												smaller wilga in box W	y
749			Gingie palaeochannels	Gingie, near airstrip across from windsock	Jane Pye		Eucalyptus populnea	Alive																	Geijera parviflora	Alive	Medium													y
750	-29.8334	147.891	Gingie palaeochannels	Gingie, near airstrip across from windsock	Jane Pye		Eucalyptus populnea	Alive																	Ehretia membranifolia	Alive	Medium												High peach bush	y
751	-30.378	147.345	Ginghet	Moranding Huts, Marra Creek area	Jane Pye		Eucalyptus populnea	Alive																	Geijera parviflora	Alive													Wilga in big box Moranding huts	y
752	-30.3762	147.341	Ginghet	Moranding Huts, Marra Creek area	Jane Pye		Eucalyptus populnea	Alive																	Geijera parviflora	Alive													Also climbing saltbush in host	y
753	-30.3755	147.343	Ginghet	Moranding, Marra Creek area	Jane Pye		Eucalyptus populnea	Alive																	??	Dead														y
754	-30.3739	147.343	Ginghet	Moranding, Marra Creek area	Jane Pye		Eucalyptus populnea	Alive																	Pimelea microcephala	Alive														y
755	-30.3909	147.252	Ginghet	Wirruna, Marra Creek palaeochannels	Jane Pye		Eucalyptus populnea	Alive																	Ehretia membranifolia	Alive														y
756	-30.3908	147.252	Ginghet	Wirruna, Marra Creek palaeochannels	Jane Pye		Eucalyptus populnea	Alive																	Ehretia membranifolia	Alive														y
757	-30.3913	147.254	Ginghet	Wirruna, Marra Creek palaeochannels	Jane Pye		Eucalyptus populnea	Alive																	Ehretia membranifolia	Alive													Peach bush in box sandhill	y
758	-30.3876	147.256	Ginghet	Wirruna, Marra Creek palaeochannels	Jane Pye		Eucalyptus populnea	Alive																	Ehretia membranifolia	Alive													Peach bush suckered into box scar	y
759	-30.3876	147.257	Ginghet	Wirruna, Marra Creek palaeochannels	Jane Pye		Eucalyptus populnea	Dead																	Ehretia membranifolia	Alive													Peach bush in dead box	y
760	-30.3869	147.258	Ginghet	Wirruna, Marra Creek palaeochannels	Jane Pye		Eucalyptus largiflorens	Dead																	Geijera parviflora	Alive	Big												V.old wilga has killed its blackbox host	y
761	-30.389	147.258	Ginghet	Wirruna, Marra Creek palaeochannels	Jane Pye		Eucalyptus populnea	Alive																	Ehretia membranifolia	Alive													Peach bush in twice scarred box	y
762a	-29.8578	147.863	Gingie palaeochannels	Gingie, old wells	Jane Pye		Eucalyptus populnea	Alive																	Ehretia membranifolia	Alive	Small												Triple TinT at old wells	y
762b	-29.8578	147.863	Gingie palaeochannels	Gingie, old wells	Jane Pye		Eucalyptus populnea	Alive																	Ehretia membranifolia	Alive	Small												Triple TinT at old wells	y
762c	-29.8578	147.863	Gingie palaeochannels	Gingie, old wells	Jane Pye		Eucalyptus populnea	Alive																	Alectryon oleifolius	Alive	Small												Triple TinT at old wells - guest ID uncertain but most likely rosewood	y
763	-29.7926	148.016	Gingie palaeochannels	Gingie	Jane Pye		Eucalyptus coolabah	Dead																	Ehretia membranifolia	Alive													Peach bush in dead coolabah Mooroo - suckered?	y
764	-29.8355	147.895	Gingie palaeochannels	Gingie, near house	Jane Pye		Acacia excelsa	Alive																	Geijera parviflora	Alive	Medium												wilga in IRONWOOD near house	y
765	-30.3933	147.257	Ginghet	Wirruna, Marra Creek palaeochannels	Jane Pye		Eucalyptus populnea	Alive																	Ehretia membranifolia	Alive														y
766	-30.3934	147.257	Ginghet	Wirruna, Marra Creek palaeochannels	Jane Pye		Eucalyptus populnea	Alive																	Ventilago viminalis	Alive														y
767	-30.3916	147.257	Ginghet	Wirruna, Marra Creek palaeochannels	Jane Pye		Eucalyptus populnea	Alive																	Alectryon oleifolius	Alive	Big												Also nepine in same tree	y
768	-30.3912	147.258	Ginghet	Wirruna, Marra Creek palaeochannels	Jane Pye		Eucalyptus populnea	Alive																	Flindersia maculosa	Dead	Medium											In email from Jane, 19/6/23	dead leopardwood & saltbush in twice scarred box	y
769	-30.3911	147.258	Ginghet	Wirruna, Marra Creek palaeochannels	Jane Pye		Eucalyptus populnea	Alive																	Ehretia membranifolia	Alive														y
770	-30.3863	147.252	Ginghet	Wirruna, Marra Creek palaeochannels	Jane Pye		Eucalyptus populnea	Alive																	Ehretia membranifolia	Alive														y
771	-30.3891	147.254	Ginghet	Wirruna, Marra Creek palaeochannels	Jane Pye		Eucalyptus populnea	Alive																	Atalaya hemiglauca	Alive														y
772	-30.3892	147.25	Ginghet	Wirruna, Marra Creek palaeochannels	Jane Pye		Eucalyptus populnea	Alive																	Ehretia membranifolia	Alive	Small												small peach bush & saltbush in box	y
773	-29.8094	147.883	Gingie palaeochannels	Gingie	Jane Pye		Eucalyptus populnea	Alive																	Apophyllum anomalum	Alive	Small												small currant bush in box P	Oct
774	-29.8168	147.897	Gingie palaeochannels	Gingie	Jane Pye		Eucalyptus populnea	Alive																	Geijera parviflora	Alive	Tiny												tiny wilga in small box P	Oct
775	-29.7642	147.92	Gingie palaeochannels	Gingie	Jane Pye		Eucalyptus populnea	Alive																	Geijera parviflora	Alive	Big												big old wilga in box in belar swamp WB	Oct
776	-29.7633	147.918	Gingie palaeochannels	Gingie	Jane Pye		Eucalyptus populnea	Alive																	Exocarpus aphyllus	Alive													Mirrii/ Leafless cherry in box in belah swamp WB	Oct
777	-29.7688	147.915	Gingie palaeochannels	Gingie	Jane Pye		Eucalyptus populnea	Alive																	Ventilago viminalis	Alive	Big												big old supplejack in box WB	Oct
778	-29.8618	147.864	Gingie palaeochannels	Gingie	Jane Pye		Eucalyptus populnea	Alive																	??	Dead													Very big old box with broken top & old dead guest TB	Oct
779	-30.4152	147.279	Ginghet	Billybingbone road	Jane Pye		Eucalyptus largiflorens	Alive																	Geijera parviflora	Alive	Small												small wilga in black box BBB rd	Oct
780	-30.4158	147.261	Ginghet	Billybingbone road	Jane Pye		Eucalyptus populnea	Alive																	Pimelea microcephala	Alive	Medium												Pimelea microcephala in Bimblebox BBB rd	Oct
781	-30.4178	147.278	Ginghet	Billybingbone road	Jane Pye		Eucalyptus populnea	Alive																	Pimelea microcephala	Alive	Small												smaller Pimelea in box BBBrd	Oct
782	-30.4187	147.278	Ginghet	Billybingbone road	Jane Pye		Eucalyptus populnea	Alive																	Ehretia membranifolia	Alive													Peach bush in box BBBrd	Oct
783	-30.4192	147.278	Ginghet	Billybingbone road	Jane Pye		Eucalyptus populnea	Alive																	Ehretia membranifolia	Alive													more peach bush in box BBBrd	Oct
784	-30.4186	147.277	Ginghet	Billybingbone road	Jane Pye		Eucalyptus populnea	Alive																	Ehretia membranifolia	Alive													gargaloo & peach bush in old box BBBrd	Oct
785	-30.4194	147.277	Ginghet	Billybingbone road	Jane Pye		Eucalyptus populnea	Alive																	Ehretia membranifolia	Alive	Big												old peach bush in old broken box BBBrd	Oct
786	-30.4192	147.276	Ginghet	Billybingbone road	Jane Pye		Eucalyptus populnea	Alive																	Pimelea microcephala	Alive	Small												small Pimelea in box BBBrd	Oct
787	-30.4193	147.276	Ginghet	Billybingbone road	Jane Pye		Eucalyptus populnea	Alive																	Geijera parviflora	Alive													wilga in stone axe cut box stump BBBrd	Oct
788	-30.4192	147.276	Ginghet	Billybingbone road	Jane Pye		Eucalyptus populnea	Dead																	Ehretia membranifolia	Alive	Big												V.old peach bush growing in fallen dead box	Oct
789	-30.4191	147.276	Ginghet	Billybingbone road	Jane Pye		Eucalyptus populnea	Dead																	Ventilago viminalis	Alive													supplejack in dead steel axe cut box stump BBBrd	Oct
790	-30.4191	147.276	Ginghet	Billybingbone road	Jane Pye		Eucalyptus populnea	Alive																	Ehretia membranifolia	Alive													peach bush high up in old box BBBrd	Oct
791	-30.4185	147.277	Ginghet	Billybingbone road	Jane Pye		Eucalyptus populnea	Alive																	Ehretia membranifolia	Alive													peach bush in old box coolamon BBBrd	Oct
792	-30.3975	147.263	Ginghet	Marra Creek palaeochannel	Jane Pye		Eucalyptus populnea	Alive																	Alectryon oleifolius	Alive													Rosewood in box Marra Paleochannal	Oct
793	-30.4011	147.263	Ginghet	Marra Creek palaeochannel	Jane Pye		Eucalyptus populnea	Alive																	Geijera parviflora	Alive													wilga in old box Marra PC	Oct
794	-30.4004	147.262	Ginghet	Marra Creek palaeochannel	Jane Pye		Eucalyptus populnea	Alive																	Pimelea microcephala	Alive	Small												small pimelea in box Marra PC	Oct
795	-30.3967	147.262	Ginghet	Marra Creek palaeochannel	Jane Pye		Eucalyptus populnea	Dead																	Pimelea microcephala	Alive	Tiny												v.small pimelea in stone axe cut box stump Marra PC	Oct
796	-30.3919	147.264	Ginghet	Marra Creek palaeochannel	Jane Pye		Eucalyptus populnea	Alive																	Atalaya hemiglauca	Alive													whitewood in box at big billabong camp	Oct
797	-30.3922	147.264	Ginghet	Marra Creek palaeochannel	Jane Pye		Eucalyptus populnea	Dead																	Ehretia membranifolia	Alive													big old dead box with P.b coming out everywhere on big billabon	Oct
798	-30.3911	147.263	Ginghet	Marra Creek palaeochannel	Jane Pye		Eucalyptus populnea	Alive																	Geijera parviflora	Big													big old wilga high up in box Marra ck Paleochannel	Oct
799	-30.3919	147.262	Ginghet	Marra Creek palaeochannel	Jane Pye		Eucalyptus populnea	Alive																	Geijera parviflora	Alive													wilga in box Marra ck paleochannel	Oct
800	-29.9631	148.013	Outer Barwon palaeochannels	Sparkes	Jane Pye		Eucalyptus largiflorens	Alive																	Geijera parviflora	Alive	Small												small wilga in blackbox on Sparkes warrambool	Oct
801	-29.9639	148.018	Outer Barwon palaeochannels	Sparkes	Jane Pye		Eucalyptus coolabah	Alive																	??	Alive	Tiny												tiny unidentified guest in coolabah at Sparkes warrambool bridge	Oct
802	-30.4141	147.271	Ginghet	Billybingbone road	Jane Pye		Eucalyptus populnea	Alive																	Ehretia membranifolia	Alive	Big												big peach bush 1 in box BBB rd camp	Oct
803	-30.4133	147.272	Ginghet	Billybingbone road	Jane Pye		Eucalyptus populnea	Alive																	Ehretia membranifolia	Alive	Big												big Peach bush 2 in box in BBB rd camp	Oct
804	-30.4131	147.273	Ginghet	Billybingbone road	Jane Pye		Eucalyptus populnea	Alive																	Ehretia membranifolia	Alive	Small												small peach bush in live box stump BBB rd camp	Oct
805	-30.4111	147.346	Ginghet	Billybingbone road	Jane Pye		Eucalyptus populnea	Alive																	Geijera parviflora	Alive													wilga growing where central box bole fell out BBB rd	Oct
806	-30.4082	147.353	Ginghet	Billybingbone road	Jane Pye		Eucalyptus populnea	Alive																	Geijera parviflora	Alive													wilga in steel axe cut central box bole BBB rd	Oct
807	-30.4199	147.324	Ginghet	Billybingbone road	Jane Pye		Eucalyptus populnea	Alive																	Geijera parviflora	Alive													wilga with 3 trunks in box BBB rd (no GPS data for this position)	Oct
808	-30.411	147.38	Ginghet	Billybingbone road	Jane Pye		Eucalyptus populnea	Alive																	Callitris glaucophylla	Alive													tall pine in box on BBB rd	Oct
809	-30.4111	147.38	Ginghet	Billybingbone road	Jane Pye		Eucalyptus populnea	Alive																	Apophyllum anomalum	Alive													Currant bush in box on BBB rd	Oct
810	-30.4116	147.382	Ginghet	Billybingbone road	Jane Pye		Eucalyptus populnea	Alive																	Capparis mitchellii	Alive	Big												big bumble in box BBB rd	Oct
811a	-30.4208	147.46	Ginghet	Billybingbone road	Jane Pye		Eucalyptus coolabah	Dead																	Geijera parviflora	Alive													wilga & pimelea double in big old coolabah? stump BBB rd Ginghet crossing	Oct
811b	-30.4208	147.46	Ginghet	Billybingbone road	Jane Pye		Eucalyptus coolabah	Dead																	Pimelea microcephala	Alive													wilga & pimelea double in big old coolabah? stump BBB rd Ginghet crossing	Oct
812	-30.4206	147.46	Ginghet	Billybingbone road	Jane Pye		Eucalyptus largiflorens	Alive																	Geijera parviflora	Alive	Small												small wilga in big blackbox BBB rd Ginghet crossing	Oct
813	-29.8024	147.979	Gingie palaeochannels	Gingie	Jane Pye		Eucalyptus populnea	Dead																	Geijera parviflora	Alive													high wilga low nepine in dead box Bottle camp	Oct
814	-30.2781	147.871	Cumbadoon	Cumberdoon way	Jane Pye		Eucalyptus populnea	Alive																	Apophyllum anomalum	Alive	Big												old currant bush in box Cumberdoon rd	Oct
815	-30.3266	147.843	Cumbadoon	Cumberdoon way	Jane Pye		Eucalyptus populnea	Alive																	Geijera parviflora	Alive													wilga in box Cumberdoon rd	Oct
816	-30.3262	147.843	Cumbadoon	Cumberdoon way	Jane Pye		Eucalyptus populnea	Alive																	Geijera parviflora	Alive	Big												big wilga in box centre Cumberdoon rd	Oct
817	-30.3292	147.841	Cumbadoon	Cumberdoon way	Jane Pye		Eucalyptus populnea	Alive																	Geijera parviflora	Alive													wilga in box Cumberdoon rd	Oct
818	-30.344	147.831	Cumbadoon	Cumberdoon way	Jane Pye		Eucalyptus populnea	Alive																	Alectryon oleifolius	Alive													rosewood in box Cumberdoon rd	Oct
819	-30.4208	147.461	Ginghet	Billybingbone road	Jane Pye		Eucalyptus populnea	Alive																	Myoporum montanum	Alive	Small												small boobialla in steel axe cut box BBB rd	Oct
820	-30.4411	147.621	Ginghet	Billybingbone road	Jane Pye		Eucalyptus largiflorens	Alive																	Alectryon oleifolius	Alive													rosewood in black box BBB rd	Oct
821	-30.2878	147.434	Ginghet	Ginghet	Jane Pye		Eucalyptus largiflorens	Alive																	Apophyllum anomalum	Alive													currant bush in black box near Ginghet	Oct
822	-30.2917	147.349	Ginghet	Marra Creek palaeochannel	Jane Pye		Eucalyptus populnea	Alive																	Geijera parviflora	Alive	Small												smallish wilga in box Marra ck rd	Oct
823	-30.3018	147.356	Ginghet	Clyde	Jane Pye		Eucalyptus populnea	Alive																	Geijera parviflora	Alive													pair of wilgas in box trees 1 - Clyde	Oct
824	-30.3017	147.356	Ginghet	Clyde	Jane Pye		Eucalyptus populnea	Alive																	Geijera parviflora	Alive													pair of wilgas in box trees 2 - Clyde	Oct
825	-30.4207	147.454	Ginghet	Billybingbone road	Jane Pye		Eucalyptus populnea	Alive																	Casuarina cristata	Alive													2nd EVER BELAH in box TinT BBB rd X Ginghet	Oct
826	-30.4266	147.509	Ginghet	Billybingbone road	Jane Pye		Eucalyptus coolabah	Alive																	Pittosporum angustifolium	Alive	Big												old butterbush in big coolabah BBBrd	Oct
827	-30.4283	147.525	Ginghet	Carinda	Jane Pye		Eucalyptus populnea	Alive																	Alectryon oleifolius	Alive													Rosewood in box Carinda rd	Oct
828	-30.4281	147.525	Ginghet	Carinda	Jane Pye		Eucalyptus populnea	Alive																	Atalaya hemiglauca	Alive	Small												small whitewood in box Carinda rd	Oct
829a	-30.4283	147.526	Ginghet	Carinda	Jane Pye		Eucalyptus populnea	Alive																	Alectryon oleifolius	Alive													rosewood in box with dead wilga beside Carinda rd	Oct
829b	-30.4283	147.526	Ginghet	Carinda	Jane Pye		Eucalyptus populnea	Alive																	Geijera parviflora	Dead													rosewood in box with dead wilga beside Carinda rd	Oct
830	-30.4286	147.527	Ginghet	Carinda	Jane Pye		Eucalyptus largiflorens	Alive																	Geijera parviflora	Dead													dead wilga in black box Carinda rd	Oct
831	-30.4333	147.559	Ginghet	Carinda	Jane Pye		Eucalyptus largiflorens	Alive																	Pittosporum angustifolium	Alive													old butterbush in big black box Carinda rd	Oct
832	-30.3446	147.83	Cumbadoon	Cumberdoon way	Jane Pye		Eucalyptus populnea	Alive																	Geijera parviflora	Alive													wilga in box with 3 steel axe cut stumps Cumberdoon way	Oct
833	-30.3441	147.83	Cumbadoon	Cumberdoon way	Jane Pye		Eucalyptus populnea	Alive																	Geijera parviflora	Alive	Small												small wilga in tall box Cumberdoon way	Oct
834	-30.3469	147.833	Cumbadoon	Cumberdoon way	Jane Pye		Eucalyptus populnea	Alive																	Geijera parviflora	Alive	Big												Very big wilga planted low in old box Cumberdoon way	Oct
835	-30.3458	147.833	Cumbadoon	Cumberdoon way	Jane Pye		Eucalyptus populnea	Alive																	Geijera parviflora	Alive	Big												Very big wilga planted high in old box Cumberdoon way	Oct
836	-30.9827	147.456	Ginghet	Macquarie marshes	Jane Pye		Eucalyptus populnea	Alive																	Apophyllum anomalum	Alive													Currant bush in box Macquarie Marshes	Oct
837	-30.9828	147.378	Ginghet	Macquarie marshes	Jane Pye		Eucalyptus populnea	Alive																	Geijera parviflora	Alive													wilga in box Macquarie marshes	Oct
838	-30.9222	147.378	Ginghet	Marra Creek palaeochannel	Jane Pye		Eucalyptus populnea	Alive																	Geijera parviflora	Alive													wilga in box the Marra	Oct
839	-30.9219	147.377	Ginghet	Marra Creek palaeochannel	Jane Pye		Eucalyptus populnea	Alive																	Geijera parviflora	Alive													wilga in box on the Marra	Oct
840	-30.3508	147.834	Cumbadoon	Cumberdoon way	Jane Pye		Eucalyptus populnea	Alive																	Geijera parviflora	Alive													wilga very low in box Gungalman rd	Oct
841	-30.3505	147.833	Cumbadoon	Cumberdoon way	Jane Pye		Eucalyptus populnea	Alive																	Geijera parviflora	Alive													wilga very high in box Gungalman rd	Oct
842	-30.3492	147.833	Cumbadoon	Cumberdoon way	Jane Pye		Eucalyptus populnea	Alive																	Geijera parviflora	Alive													wilga in stone axe cut stump live box Gungalman rd	Oct
843	-30.3449	147.831	Cumbadoon	Cumberdoon way	Jane Pye		Eucalyptus populnea	Alive																	Geijera parviflora	Alive													wilga in box Cumberdoon way	Oct
844	-29.8647	147.872	Gingie palaeochannels	Gingie	Jane Pye		Eucalyptus coolabah	Alive																	Alectryon oleifolius	Alive													Rosewood in Coolabah in Cumbul	Oct
845	-30.3427	147.829	Cumbadoon	Cumberdoon way	Jane Pye		Eucalyptus populnea	Alive																	Eremophila mitchellii	Alive													budda in steel axe cut box Cumberdoon way	Oct
846	-30.3422	147.829	Cumbadoon	Cumberdoon way	Jane Pye		Eucalyptus populnea	Alive																	Geijera parviflora	Alive													wilga in box Cumberdoon way	Oct
847	-30.3422	147.831	Cumbadoon	Cumberdoon way	Jane Pye		Eucalyptus populnea	Alive																	Geijera parviflora	Alive													wilga in steel axe cut box tree Cumberdoon way	Oct
848	-30.3596	147.337	Ginghet	Cuddie springs	Jane Pye		Eucalyptus largiflorens	Alive																	Geijera parviflora	Alive													wilga in blackbox Cuddie springs	Oct
849	-30.358	147.343	Ginghet	Cuddie springs	Jane Pye		Eucalyptus largiflorens	Dead																	Pittosporum angustifolium	Alive													butterbush in dead blackbox or coolabah Cuddie springs	Oct
850	-30.3532	147.412	Ginghet	Farwest	Jane Pye		Eucalyptus populnea	Alive																	Geijera parviflora	Alive	small												small wilga in box Farwest	Oct
851	-30.3561	147.447	Ginghet	Clearview	Jane Pye		Eucalyptus populnea	Alive																	Geijera parviflora	Alive	small												small wilga in box Tennis Court Swamp	Oct
852	-30.3559	147.448	Ginghet	Clearview	Jane Pye		Eucalyptus populnea	Dead																	Ehretia membranifolia	Alive													peach bush in dead box TCS	Oct
853	-30.3549	147.446	Ginghet	Clearview	Jane Pye		Eucalyptus populnea	Alive																	Geijera parviflora	Alive	Big												big wilga in box TCS	Oct
854	-30.3538	147.446	Ginghet	Clearview	Jane Pye		Eucalyptus populnea	Dead																	Geijera parviflora	Alive	Big												big wilga in dead box TCS	Oct
855	-30.3567	147.448	Ginghet	Clearview	Jane Pye		Eucalypyus populnea	Dead																	Eremophia m.& Ehretia m	Alive	Small												Budda & Peach bush double in box stump	Oct
856	-30.357	147.448	Ginghet	Clearview	Jane Pye		Eucalypytus populnea	Dead																	Eremophila longifolia	Alive													EMU BUSH in dead box with congruent circles	Oct
857	-30.357	147.449	Ginghet	Clearview	Jane Pye		Eucalyptus populnea	Alive																	Geijera parviflora	Alive	Big												big wilga in stone axe cut stump in live box	Oct
858	-30.3571	147.451	Ginghet	Clearview	Jane Pye		Eucalyptus populnea	Alive																	Geijera parviflora	Alive	Tiny												tiny wilga in big box Tennis Court Swamp	Oct
859	-30.3569	147.445	Ginghet	Clearview	Jane Pye		Eucalypyus populnea	Alive																	Geijera parviflora	Alive	Small												small wilga in dead branch of big old box TCS	Oct
860	-30.357	147.445	Ginghet	Clearview	Jane Pye		Casuarina cristata	Alive																	Alectryon oleifolius	Alive	Small												small rosewood in BELAH Tennis Court Swamp	Oct
861	-30.3505	147.451	Ginghet	Clearview	Jane Pye		Casuarina cristata	Alive																	Geijera parviflora	Alive	Small												small wiga & whitewood DOUBLE	Nov
			Ginghet	Cl	Jane Pye		Casuarina cristata	Alive																	Atalaya hemiglauca	Alive	Small												in BELAH fork Tennis Court Swamp	Nov
862	-30.3555	147.445	Ginghet	Clearview	Jane Pye		Eucalyptus populnea	Alive																	Geijera parviflora	Alive	Small												tiny stressed wilga in broken branch scar TCS	Nov
863	-30.3557	147.445	Ginghet	Clearview	Jane Pye		Eucalyptus populnea	Alive																	Geijera parviflora	Alive	Small												small wilga in box TCS	Nov
864	-30.356	147.448	Ginghet	Clearview	Jane Pye		unidentified Eucalyptus	Dead																	Ehretia membranifolia	Alive													peach bush in fence post - suckered?	Nov
865	-30.3562	147.448	Ginghet	Clearview	Jane Pye		Eucalyptus populnea	Alive																	Geijera parviflora	Alive	Small												small wilga in box TCS	Nov
866	-30.334	147.838	Cumbadoon	Cumberdoon way	Jane Pye		Eucalyptus populnea	Alive																	Geijera parviflora	Alive													wilga in box beside road	Nov

## Sheet: TinTs_measured_Gingie area
Number	Latitude	Longitude	Location	Observer/s	Date	Landform	Veg summary	Host species	H_alive	DBH1	DBH2	DBH3	DBH4	DBH5	DBH6	DBH7	DBH8	DBH9	DBH10	Hollow height above ground_m	Hollow type	Hollow size_cm2	Hollow aspect	Hollow angle	Cause	Guest species	G_alive	DBH1	DBH2	DBH3	DBH4	DBH5	DBH6	G_height	Photo number	Distance to nearest CMT	Distance to water	Water type	Notes
T1a	-29.841	147.905	Moonal Paddock, Gingie	Jen Silcock, Jane Pye, Russell Fairfax, Rowan Fairfax	2021-04-06	Plain, next to small channel	Open poplar box woodland with scattered shrubs	Eucalyptus populnea	Y	59	45	43								0.45	Branch (fallen)	855	340	10	Natural?	Geijera parviflora	Y	30						3		0.1	0.01	Small swamp/channel	Nearest permanent water is house well; huge, healthy wilga
T1b	-29.841	147.905	Moonal Paddock, Gingie	Jen Silcock, Jane Pye, Russell Fairfax, Rowan Fairfax	2021-04-06	Plain, next to small channel	Open poplar box woodland with scattered shrubs	Eucalyptus populnea	Y	59	45	43								0.45	Branch (fallen)	855	340	10	Natural?	Apophyllum anomalum	Y	0.5						0.2		0.1	0.01	Small swamp/channel	Small Apophyllum in same hollow
T2	-29.8554	147.908	Feedlot Paddock, Gingie	Jen Silcock, Jane Pye, Russell Fairfax, Rowan Fairfax	2021-04-06	Plain, edge of box swamp	Edge of box swamp on open red plain	Eucalyptus populnea	N (poisoned, 1980s)	33	32									0.2	Mid-trunk	201	n/a	0	Natural?	Pittosporum angustifolium	Y	16						4		0.2	0.02	Swamp	20m to scar tree (coolamon); guest has spit trunks further apart; 5 other hollows in box tree, all at ends of branches parallel to ground; Pittosporum not looking healthy (termites?), few fruits
T3	-29.8647	147.9	Feedlot Paddock, Gingie	Jen Silcock, Jane Pye, Russell Fairfax, Rowan Fairfax	2021-04-06	Edge of box swamp	Open poplar box woodland	Eucalyptus populnea	N (poisoned, 1980s)	??	??									0.66	Mid-trunk	450	n/a	0	Natural	Atalaya hemiglauca	Y	24						7		<0.3	0.1	Swamp	Scar trees in box swamp; whitewood healthy, has pushed trunk apart
T4a	-29.8624	147.896	Feedlot Paddock, Gingie	Jen Silcock, Jane Pye, Russell Fairfax, Rowan Fairfax	2021-04-06	Edge of box swamp	Open poplar box woodland	Eucalyptus populnea	Y	46	40	30	27							0.1	Cut stump	500	n/a	0	Anthropogenic (?Indigenous)	Ehretia membranifolia	Y	13	7	9				2.3		0		Swamp	Also some Ehretia right next to tree; ancient multi-stemmed box, very hard to accurately measure DBH; this is a CMT - cut branches
T4b	-29.8624	147.896	Feedlot Paddock, Gingie	Jen Silcock, Jane Pye, Russell Fairfax, Rowan Fairfax	2021-04-06	Edge of box swamp	Open poplar box woodland	Eucalyptus populnea	Y	46	40	30	27							0	Cut stump	625	n/a	0	Anthropogenic	Ehretia membranifolia	Y	25						3.5		0		Swamp
T5	-29.8627	147.896	Feedlot Paddock, Gingie	Jen Silcock, Jane Pye, Russell Fairfax, Rowan Fairfax	2021-04-06	Edge of box swamp	Open poplar box woodland	Eucalyptus populnea	N (poisoned, 1980s)	66										0.9	Old scar	1075	45	45	Anthropogenic (Indigenous)	Ehretia membranifolia	Y	14	12	10				2.5		0		Swamp	Ehretia previously >3m tall; Indigenous scar just above ground, then cut (?non-European)
T6a	-29.8668	147.872	Cumbul Paddock, Gingie	Jen Silcock	2021-04-13	Palaeochannels/sandhills, edge of large clearing, near coolibah swamp	Open poplar box woodland, near Ehretia and red gum clump	Eucalyptus populnea	Y	79	60									1	Branch (fallen)	133	60	10	Natural?	Pimelea microcephala	Y	6	4d					1.5		0.3		Swamp	2 guests in separate hollows, in ancient poplar box; both healthy
T6b	-29.8668	147.872	Cumbul Paddock, Gingie	Jen Silcock	2021-04-13	Palaeochannels/sandhills, edge of large clearing, near coolibah swamp	Open poplar box woodland, near Ehretia and red gum clump	Eucalyptus populnea	Y	79	60									3	Branch (fallen)	177	n/a	0	Natural	Myoporum montanum	Y	8	6					2.5		0.3		Swamp	2 guests in separate hollows, in ancient poplar box; both healthy
T7	-29.8663	147.872	Cumbul Paddock, Gingie	Jen Silcock, Jane Pye, Russell Fairfax, Rowan Fairfax	2021-04-06	Palaeochannels/sandhills, edge of large clearing, near coolibah swamp	Open poplar box woodland, near Ehretia and red gum clump	Eucalyptus populnea	N	47										0.4	Cut stump	573	n/a	0	Anthropogenic (?post-contact)	Atalaya hemiglauca	Y	31						9		0		Swamp	Diameter of cut stump = 47; trunk only, dead half of trunk remains; whitewood very healthy
T8	-29.8666	147.867	Cumbul Paddock, Gingie	Jen Silcock, Jane Pye, Russell Fairfax, Rowan Fairfax	2021-04-06	Palaeochannels/sandhills	Open poplar box woodland	Eucalyptus populnea	Y	38	32	29d								1.7	Mid-trunk	177	160	90	Natural?	Geijera parviflora	Y	15						4		0			Scar trees in area; host tree is scarred
T9	-29.871	147.861	Cumbul Paddock, Gingie	Jen Silcock, Jane Pye, Russell Fairfax, Rowan Fairfax	2021-04-06	Edge of palaeochannel	Open poplar box woodland with Eremophila mitchellii	Eucalyptus populnea	N	56	47	43								0.85	Fallen trunk	2400	20	0	Natural?	Apophyllum anomalum	Y	8	8					2.5		0			Host has died naturally. This is a scar tree; near scarred Cypress; owl pellet collected. Hollow is in one fallen stem/trunk. Guest is gnarly but healthy.
T10	-29.8714	147.86	Cumbul Paddock, Gingie	Jen Silcock, Jane Pye, Russell Fairfax, Rowan Fairfax	2021-04-06	Edge of palaeochannel	Open poplar box woodland	Eucalyptus populnea	Y	39d	20	16								0.57	Central bowl	616	n/a	0	Anthropogenic?	Alectryon oleifolium	Y	14						4		0			Guest hollow is cental 'bowl, with 3 stems/resprouts coming out - looks modified. Many scar trees in area.
T11	-29.872	147.858	Cumbul Paddock, Gingie	Jen Silcock, Jane Pye, Russell Fairfax, Rowan Fairfax	2021-04-06	Edge of palaeochannel	Open poplar box woodland	Flindersia maculosa	Y	21	20	19	19d							0.36	Cut stump	201	n/a	0	Anthropogenic	Eremophila mitchellii	Y	5.5						2.8		0			Growing out of cut stem; this is a CMT; guest healthy
T12	-29.8092	147.881	Rosstrevor	Jen Silcock, Jane Pye, Russell Fairfax, Rowan Fairfax	2021-04-09	Edge of palaeochannel	Open poplar box woodland	Eucalyptus populnea	Y	24d(cut)	17	17	14	6						0.69	Mid-trunk	79	n/a	0	Anthropogenic (post-contact)	Geijera parviflora	Y	5	4	3	3			2		0			Hollow that wilga is growing out of cut by steel axe + tree possibly modified pre-contact (all stems appear to be resprouts)
T13	-29.7934	147.883	Rosstrevor	Jen Silcock, Jane Pye, Russell Fairfax, Rowan Fairfax	2021-04-09	Palaeochannels	Open poplar box/cypress/ironwood woodland	Eucalyptus populnea	Y	106d(rung)	78d(rung)	18d(rung)	15	12	10	10	9	8	7	2.7	Mid-trunk	120	n/a	0	Anthropogenic (post-contact)	Alectryon oleifolium	Y	2						1.5		0			This is a scar tree - 2 massive coolamon scars, then was ring-barked in 1880s, but resprouted
T14	-29.7921	147.883	Rosstrevor	Jen Silcock, Jane Pye, Russell Fairfax, Rowan Fairfax	2021-04-09	Palaeochannels	Poplar box/Eremophila mitchellii woodland with mixed shrubs	Eucalyptus populnea	Y	64	53									1.54	Mid-trunk	1018	n/a	0	Natural	Apophyllum anomalum	N	16						3		<0.5			Multiple small scars on tree trunk - possibly bees? Many scar trees in area + rung trees that resprouted; Apophyllum dead and toppled. Capparis mitchellii TinT just starting on same tree, 0.3m off ground
T15	-29.8114	147.879	Rosstrevor	Jen Silcock, Jane Pye, Russell Fairfax, Rowan Fairfax	2021-04-09	Palaeochannels	Edge of swamp, near Ehretia membranifolia cluster	Eucalyptus populnea	N	30	18									0.95	Cut stump	20000	n/a	0	Anthropogenic (post-contact)	Myoporum montanum	Y	14						4		0			Many scar trees and ringbarked trees and cut trees in area
T16	-29.8113	147.879	Rosstrevor	Jen Silcock, Jane Pye, Russell Fairfax, Rowan Fairfax	2021-04-09	Palaeochannels	Edge of swamp, near Ehretia membranifolia cluster	Eucalyptus populnea	Y	38	33	28	25	20	18	14	8d			0.15	Mid-trunk	1963	n/a	0	Natural?	Geijera parviflora	Y	8						4		0			3 trunks cut with steel axe; lots of burnt and scar trees in area
T17	-29.813	147.873	Rosstrevor	Jen Silcock, Jane Pye, Russell Fairfax, Rowan Fairfax	2021-04-09	Palaeochannels	Edge of box swamp	Eucalyptus populnea	Y	55										2.26	Branch (fallen)	300	340	20	Natural?	Atalaya hemiglauca	Y	5.5						4					Rhagodia in same hollow; guest is in fallen branch hollow, between two remaining trunks
T18	-29.7941	147.839	Rosstrevor	Jen Silcock, Jane Pye, Russell Fairfax, Rowan Fairfax	2021-04-09	Edge of swamp, near Warrambool channels	Edge of coolibah/poplar box swamp	Eucalyptus populnea	Y	48	33	32								4	Branch (fallen)	201	n/a	0	Natural	Myoporum montanum	Y	7	5					4					Diameter of host branch = 25cm; boobialla is very healthy!
T19	-29.857	147.868	Telinebone Paddock, Gingie	Jen Silcock	2021-04-12	Edge of palaeochannels	Open poplar box woodland with shrubby understorey (wilga/Eremophila mitchellii dominant)	Eucalyptus populnea	Y	120	58									1.4	Old scar (mid-trunk)	1125	n/a	0	Anthropogenic (Indigenous)	Ventilago viminalis	Y	1.5	1	0.1	0.1	0.1		3		0		Well (Aboriginal)	Ancient scar tree, young Ventilago growig out of base of scar in middle of trunk (smaller stem possibly an epicormic resprout post-scarring?)
T20a	-29.8806	147.836	Goorie Paddock, Gingie	Jen Silcock, Jane Pye	2021-04-07	Palaeochannels	Open poplar box/Eremophila mitchellii/wilga woodland	Eucalyptus populnea	Y	33	28	28	23							1	Mid-trunk	225	n/a	0	Natural?	Geijera parviflora	Y	2						1.5					Double guest; scar and ring trees in area
T20b	-29.8806	147.836	Goorie Paddock, Gingie	Jen Silcock, Jane Pye	2021-04-07	Palaeochannels	Open poplar box/Eremophila mitchellii/wilga woodland	Eucalyptus populnea	Y	33	28	28	23							1.5	Branch	700	n/a	0	Natural?	Capparis mitchellii	Y	2	1	1				0.8					Double guest; scar and ring trees in area
T21	-29.8812	147.832	Goorie Paddock, Gingie	Jen Silcock, Jane Pye	2021-04-07	Palaeochannels	Poplar box woodland with shrubby midstory	Eucalyptus populnea	N	80										1.9	Branch	900	180	20	Natural?	Atalaya hemiglauca	Y	8						7		0.05			Scar tree 5m away + abundant in area; whitewood very healthy; pair of TinTs 5m apart
T22	-29.8812	147.832	Goorie Paddock, Gingie	Jen Silcock, Jane Pye	2021-04-07	Palaeochannels	Poplar box woodland with shrubby midstory	Eucalyptus populnea	Y	37	11									2	Branch	250	n/a	0	Natural?	Eremophila mitchellii	N	7						2		0			This is a scar tree; Eremophila mitchellii still has bark - recently dead; pair of TinTs 5m apart
T23	-29.8816	147.83	Goorie Paddock, Gingie	Jen Silcock, Jane Pye	2021-04-07	Edge of palaeochannels	Open poplar box woodland	Eucalyptus populnea	Y	25	25	23	20d							0.4	Branch		330	0	Anthropogenic	Geijera parviflora	Y	8						4		0			This tree has been cut (branch); hollow is in branch in centre of multi-trunks; natural water catchment, with dam 50m away; 4 other seedlings in other hollow
T24	-29.8837	147.825	Tungra	Jen Silcock, Jane Pye	2021-04-07	Palaeochannels	Open poplar bobx woodland	Eucalyptus populnea	Y	30	26									0.85	Cut stump (mid-trunk)	750	n/a	0	Anthropogenic (?Indigenous)	Geijera parviflora	Y	19						9		0			Wilga very healthy; cut apparently with stone axe
T25	-29.8843	147.824	Tungra	Jen Silcock, Jane Pye	2021-04-07	Edge of palaeochannels	Small poplar box clump on edge of palaeochannels	Eucalyptus populnea	Y	45	40	32								1	Cut stump (mid-trunk)	342	210	45	Anthropogenic (?Indigenous)	Geijera parviflora	Y	7						1.5		0			Wilga very healthy; cut apparently with stone axe
T26	-29.8831	147.823	Tungra	Jen Silcock, Jane Pye	2021-04-07	Edge of palaeochannels	Poplar box woodland, near Ehretia cluster	Eucalyptus populnea	Y	28	27	23								0.63	Trunk	575	300	45	Anthropogenic (?Indigenous)	Geijera parviflora	Y	23						7		2m			Old, healthy wilga. Most box trees in this area are modified, with many scar trees and cut branches. T26-T31 in same cluster/grove.
T27	-29.8831	147.823	Tungra	Jen Silcock, Jane Pye	2021-04-07	Edge of palaeochannels	Poplar box woodland, near Ehretia cluster	Eucalyptus populnea	Y	20	9									1	Mid-trunk	15	n/a	0	Anthropogenic (?Indigenous)	Ehretia membranifolia	Y	2	0.5	0.5				1		0			This tree is modified (cut stump - stone axe?) + scar. T26-T31 in same cluster/grove
T28	-29.8832	147.823	Tungra	Jen Silcock, Jane Pye	2021-04-07	Edge of palaeochannels	Poplar box woodland, near Ehretia cluster	Eucalyptus populnea	Y	58										0.9	Inside trunk	1000	300	180	Natural?	Ehretia membranifolia	Y	0.3	0.3					0.5		2m			T26-T31 in same cluster/grove. Growing inside tree - unclear how a seedling would get here? + new seedlings have germinated at base and in middle, below original 'guest' - all these TinTs look natural.
T29	-29.8833	147.823	Tungra	Jen Silcock, Jane Pye	2021-04-07	Edge of palaeochannels	Poplar box woodland, near Ehretia cluster	Eucalyptus populnea	N (long dead)	18	17									1.1	Cut branch (Indigenous)	100	n/a	0	Anthropogenic (?Indigenous)	Ehretia membranifolia	Y	0.5						0.5		0			T26-T31 in same cluster/grove. Looks like 4 sticks have been cut off this tree; likely to be a very old tree; TinTs look natural, but hollows created (apparently by stone axe). Paspalidium and Einadia nutans growing in same hollow.
T30	-29.8834	147.823	Tungra	Jen Silcock, Jane Pye	2021-04-07	Edge of palaeochannels	Poplar box woodland, near Ehretia cluster	Eucalyptus populnea	Y	23	18d(cut)									0.2	Cut stump (Indigenous)	64	n/a	0	Anthropogenic (Indigenous)	Ehretia membranifolia	Y	0.5						0.7		0			T26-T31 in same cluster/grove. Most box trees in this area are cut - shelter built. But TinTs look natural. There would be more in this area if you looked closely.
T31	-29.8831	147.823	Tungra	Jen Silcock, Jane Pye	2021-04-07	Edge of palaeochannels	Poplar box woodland, near Ehretia cluster	Eucalyptus populnea	Y	16	14d(cut)									1	Cut branch (Indigenous)	25	n/a	0	Anthropogenic (Indigenous)	Ehretia membranifolia	Y	2	1					2		0			T26-T31 in same cluster/grove. Hearths and artefacts on open flat about 50m away.
T32	-29.8852	147.82	Tungra	Jen Silcock, Jane Pye	2021-04-07	Palaeochannels	Open poplar box woodland with cypress pine; big old trees	Eucalyptus populnea	N (long dead)	22	21	18	15	15						1.3	Cut branch (Indigenous)	750	n/a	0	Anthropogenic (Indigenous)	Alectryon oleifolium	Y	20	7					7		0			DBH of cut stumps measured (5 branches cut with steel axe, and rosewood growing in central bowl); 2 Rhagodias also in hollow; many scar trees in area.
T33	-29.8888	147.813	Tungra	Jen Silcock, Jane Pye	2021-04-07	Edge of palaeochannels	Open poplar box woodland	Eucalyptus populnea	Y	45										0.8	Trunk	306	80	10	Natural?	Geijera parviflora	Y	11						5					Many scar trees in area; DBH measured at 30cm, but tree is multi-trunked
T34	-29.888	147.807	Tungra	Jen Silcock, Jane Pye	2021-04-07	Palaeochannels	Open poplar box/Eremophila mitchellii woodland	Eucalyptus populnea	Y	27	25	23	20							0.7	Branch (mid-trunk)	625	n/a	0	Anthropogenic (post-contact)	Geijera parviflora	Y	24	15					10		0			Fenceline nearby - tree cut for fenceposts? Another steel axe cut in tree 2m away, with no guest.
T35	-29.8872	147.807	Tungra	Jen Silcock, Jane Pye	2021-04-07	Palaeochennals	Open poplar box woodland	Eucalyptus populnea	Y	80	53	25	20	15						0.3	Cut stump (post-contact)	1170	n/a	0	Anthropogenic (post-contact)	Geijera parviflora	Y	44						15		0			Huge poplar box and wilga; stump cut with steel axe
T36	-29.8862	147.807	Tungra	Jen Silcock, Jane Pye	2021-04-07	Edge of palaeochannels	Open poplar box woodland	Eucalyptus populnea	Y	34	15	21d								2	Branch (fallen)	300	n/a	0	Natural?	Atalaya hemiglauca	Y	6						6		0			Flindersia also growing at base of tree; 2 other unoccupied hollows in tree, at 0.8 and 0.6m, one created by a steel axe cut - so this is a CMT
T37	-29.889	147.808	Tungra	Jen Silcock, Jane Pye	2021-04-07	Edge of palaeochannels	Open poplar box woodland	Eucalyptus populnea	Y	40	20(cut)									1.3	Cut branch (post-contact)	120	n/a	5	Anthropogenic (post-contact)	Alectryon oleifolium	Y	12						5		0			Hollow created by steel axe cut
T38	-29.7409	147.761	Cumborah	Jen Silcock, Jane Pye	2021-04-07	Stony gully running into dam on gentle stony hill; very disturbed area	Stunted poplar box/cypress woodland	Eucalyptus populnea	Y	25	3	13d	14d	34d	12d					0.1	Mid-trunk	1225	n/a	0	Anthropogenic (post-contact)	Geijera parviflora	Y	26						7		0	<0.5	Gullygurana spring	Very healthy old and gnarled wilga; other hollows in tree from stumps cut with chainsaw
T39	-29.7427	147.76	Cumborah	Jen Silcock, Jane Pye	2021-04-07	Small watercourse	Poplar box/wilga/Eremophila mitchellii woodland	Eucalyptus populnea	Y	35	20	20	17							0.3	Cut branch (mid-trunk)	12	n/a	0	Anthropogenic (?Indigenous)	Geijera parviflora	Y	2						1		0	<0.5	Gullygurana spring	Quite a lot of scar trees in area; most boxes appear to have died with dam divertng water from a former swamp.
T40	-30.3405	147.833	Walgett-Corinda road	Jen Silcock, Russell Fairfax, Jane Pye	2021-04-08	Plain	Poplar box/pine/wilga/rosewood open woodland	Eucalyptus populnea	Y	44	42									0	Cut stump	4657	n/a	0	Anthropogenic (post-contact)	Pittosporum angustifolium	Y	15						6		0			Guest healthy and fruiting
T41	-30.3209	147.419	Ghost Gate Swamp, Far West	Jen Silcock, Jane Pye	2021-04-08	Edge of black box swamp; red soil	Open poplar box woodland with mixed shrubs	Eucalyptus populnea	Y	56										1.5	Closed scar?	546	270	80	Anthropogenic (Indigenous)	Ehretia membranifolia	Y	17						5		0			Scar trees common; another hollow in tree from fallen branch, unoccupied + big Capparis lasiantha coming out of hollow in nearby tree
T42	-30.3194	147.417	Ghost Gate Swamp, Far West	Jen Silcock, Jane Pye	2021-04-08	Edge of black box swamp	Open black box woodland	Eucalyptus largiflorens	N (recently dead)	68										1.4	Branch (mid-trunk)	800	n/a	0	Natural	Flindersia maculosa	Y	10						4		<0.1			Flindersia stems have died back in the past - could be quite an old tree; black box still with bark; multi-trunked above 1.5m
T43	-30.3195	147.417	Ghost Gate Swamp, Far West	Jen Silcock, Jane Pye	2021-04-08	Edge of black box swamp	Open black box woodland	Eucalyptus largiflorens	Y	14	13	5	4d							0.45	Mid-trunk	150	30	5	Natural?	Geijera parviflora	Y	1	1	0.5				0.35		0			One branch of this tree has been cut, apparently with a stone axe, but mid-trunk hollow appears natural
T44	-30.319	147.418	Ghost Gate Swamp, Far West	Jen Silcock, Jane Pye	2021-04-08	Edge of black box swamp	Open black box woodland	Eucalyptus largiflorens	N	19	12	11	6							Not recorded	Mid-trunk	400	n/a	0	Natural?	Geijera parviflora	Y	10						4		<0.1			A lot of trees in swamp have been cut, some with steel and some apparently stone
T45	-30.3224	147.42	Ghost Gate Swamp, Far West	Jen Silcock, Jane Pye	2021-04-08	Edge of black box swamp	Open black box woodland	Eucalyptus largiflorens	Y	15	12	10	10	9	4d					0.6	Mid-trunk	78	n/a	0	Natural?	Geijera parviflora	Y	8						3		<0.1			Characteristic multi-trunked habit of these trees, branching at c.0.4-0.6m above ground - interesting growth habit that is probably related to high density of TinTs in this swamp.
T46	-30.3229	147.42	Ghost Gate Swamp, Far West	Jen Silcock, Jane Pye	2021-04-08	Edge of black box swamp	Open black box woodland	Eucalyptus largiflorens	Y	47										0.4	Branch (fallen)	375	60	0	Natural	Geijera parviflora	Y	3	2	1	1			1		2m			Einadia nutans also in hollow of poplar box next to this one, which is an old scar tree; guest wilga just alive
T47a	-30.3229	147.416	Ghost Gate Swamp, Far West	Jen Silcock, Jane Pye	2021-04-08	Swamp	Black box swamp with scattered belah and occasional coolibah	Eucalyptus coolibah	Y	33	30	33d	25d							1.1	Mid-trunk	750	n/a	0	Natural	Geijera parviflora	Y	9						4		0?			Tree may have been modified to create a bent horizontal branch?
T47b	-30.3229	147.416	Ghost Gate Swamp, Far West	Jen Silcock, Jane Pye	2021-04-08	Swamp	Black box swamp with scattered belah and occasional coolibah	Eucalyptus coolibah	Y	33	30	33d	25d							1.1	Mid-trunk	750	n/a	0	Natural	Apophyllum anomalum	Y	1	1d					0.5		0?			Tree may have been modified to create a bent horizontal branch?
T48	-30.322	147.416	Ghost Gate Swamp, Far West	Jen Silcock, Jane Pye	2021-04-08	Swamp, just off higher red 'ridge' running through swamp	Black box swamp with scattered belah and occasional coolibah	Eucalyptus largiflorens	Y	85	66									0	Mid-trunk	n/a	n/a	0	Natural	Geijera parviflora	Y	22						10		0			Wilga growing between two trunks (not really a hollow); big old black box with old cuts on tree branches
T49	-30.3217	147.414	Ghost Gate Swamp, Far West	Jen Silcock, Jane Pye	2021-04-08	Towards edge of black box swamp	Open black box woodland	Eucalyptus largiflorens	N (recently dead)	42	36	35	33	30	22	17				0.4	Mid-trunk	800	n/a	0	Natural	Geijera parviflora	Y	13						7		0			Another small unoccupied branch hollow in same tree; some branches of this tree have been cut (steel axe - fenceline nearby)
T50	-30.3216	147.418	Ghost Gate Swamp, Far West	Jen Silcock, Jane Pye	2021-04-08	Black box swamp	Open black box woodland on grey cracking clay	Eucalyptus largiflorens	N	40	40(fallen)									0.7	Branch (fallen)	4000	300	80	Natural	Geijera parviflora	Y	10						2		<0.2			Trunk has split after branch has fallen, creating a large hollow (2m x 20cm width average)
T51	-30.3208	147.418	Ghost Gate Swamp, Far West	Jen Silcock, Jane Pye	2021-04-08	Black box swamp	Open black box woodland with scattered poplar box	Eucalyptus largiflorens	Y	77										1.3	Mid-trunk	900	n/a	0	Natural?	Geijera parviflora	Y	14	11d					6		0			10 trunks, 3 cut (steel axe - fence posts?); branches at 1.5m, so DBH measured @1.5 = 88 x 66cm (=77cm average DBH). 4-5 TinTs (all wilgas) in next swamp to east + a couple in swamps on Far West
T52	-29.8565	147.868	Telinebone Paddock, Gingie	Jen Silcock	2021-04-12	Open sandhills amongst palaeochannels	Huge, well-spaced poplar box/shrubby groves	Eucalyptus populnea	Y	80										0.1	Old scar	56000	120	70	Anthropogenic (Indigenous)	Alstonia constricta	N (recently dead)	11						4		0		Well (Aboriginal)	Hollow is an old scar (growing over), 1.4m tall x 40cm average width; guest recently dead. Lots of scar trees in area including perhaps the biggest p.box I've ever seen with a campfire scar, about 10m from this tree!
T53	-29.8566	147.866	Telinebone Paddock, Gingie	Jen Silcock	2021-04-12	Edge of palaeochannels	Open poplar box woodland with Eremophila mitchellii	Eucalyptus populnea	N (long dead)	85										0	Mid-trunk	3195	180	0	Anthropogenic? (Indigenous)	Alectryon oleifolium	Y	45						12		<0.2		Well (Aboriginal)	Tree is long-dead and half-fallen, possibly an old scar tree but hard to tell; difficult to measure DBH but very old tree; rosewood guest also old and gnarled; Ventilago and Capparis lasiantha growing up against base of tree; heaps of CMTs in area
T54	-29.8568	147.867	Telinebone Paddock, Gingie	Jen Silcock	2021-04-12	Palaeochannels	Poplar box woodland with Ehretia membranifolioa and wilga creating dense shady understorey	Eucalyptus populnea	Y	68										3.5	Branch	314	240	5	Natural	Ehretia membranifolia	Y	12	8							<0.05		Well (Aboriginal)	Group of 3 Tin Ts; lots of big cut stumps in area - stone axe? DBH of guest estimated. Snug fit with hollow; two other large unoccupied natural hollows in same tree
T55	-29.8566	147.867	Telinebone Paddock, Gingie	Jen Silcock	2021-04-12	Palaeochannels	Poplar box woodland with Ehretia membranifolioa and wilga creating dense shady understorey	Eucalyptus populnea	Y	62										2.1	Branch	490	180	5	Natural	Ehretia membranifolia	Y	3	1	1	1			1		<0.05		Well (Aboriginal)	Group of 3 Tin Ts; lots of big cut stumps in area - stone axe? DBH of guest estimated.
T56	-29.8567	147.867	Telinebone Paddock, Gingie	Jen Silcock	2021-04-12	Palaeochannels	Poplar box woodland with Ehretia membranifolioa and wilga creating dense shady understorey	Eucalyptus populnea	Y	67										4	Branch	1200	10	5	Natural?	Ehretia membranifolia	Y	3	2	1	1			1		0		Well (Aboriginal)	Group of 3 Tin Ts; lots of big cut stumps in area - stone axe? DBH of guest estimated. Branch hollow, but possibly old scar tree?
T57	-29.8565	147.867	Telinebone Paddock, Gingie	Jen Silcock	2021-04-12	Palaeochannels	Edge of sandy clearing in open poplar box woodland, with dense patch of Themeda triandra	Eucalyptus populnea	Y	41	40	34	30	24	21	18				0.3	Cut stump (mid-trunk)	690	n/a	0	Anthropogenic (?Indigenous)	Alectryon oleifolium	Y	14						2.5		0		Well (Aboriginal)	Diameter of cut stump - 42cm; rough cut - looks like stone axe; only live part of rosewood guest measured (top part recently dead)
T58	-29.8565	147.868	Telinebone Paddock, Gingie	Jen Silcock	2021-04-12	Palaeochannels	Edge of clearing in sandhills; open poplar box woodland	Eucalyptus populnea	Y	42										0.2	Branch (mid-trunk)	1800	10	10	Natural?	Capparis mitchellii	Y	30						4		<0.05		Well (Aboriginal)	Hollow probably created by an old fallen branch; has closed around guest; an unoccupied hollow about 3m off ground, fallen branch, south-east aspect, c.25cm diameter. This is the tree that Alan and Jane have cut off overhanging poplar box branch; TinT looks more 'cultural' than most.
T59	-29.8567	147.868	Telinebone Paddock, Gingie	Jen Silcock	2021-04-12	Open sandhills amongst palaeochannels	Huge, well-spaced poplar box/shrubby groves	Eucalyptus populnea	Y	50	46	37	17	16	7d					0.7	Mid-trunk	1080	n/a	0	Anthropogenic? (Indigenous)	Ehretia membranifolia	Y	16						4		0		Well (Aboriginal)	Very old tree, complex and strange - looks like stump has been cut a long time ago and log/sticks put into hollow + Ehretia and Ventilago growing at base and intertwining.
T60	-29.8557	147.867	Telinebone Paddock, Gingie	Jen Silcock	2021-04-12	Edge of palaeochannels	Open red flat with scattered poplar box and mixed shrubs	Eucalyptus populnea	Y	53	30	22	18							1	Cut stump (mid-trunk)	110	300	5	Anthropogenic (?Indigenous)	Pimelea microcephala	Y	1	1	0.5	0.5	0.5	0.5	0.9		0		Well (Aboriginal)	Guest growing in old cut stump - stone axe? Diamenter of cut stump = 51cm + 3 other smaller stems are resprouts - definitely a CMT
T61	-29.8575	147.863	Telinebone Paddock, Gingie	Jen Silcock	2021-04-12	Palaeochannels; edge of red gum patch with well	Poplar box/wilga/Eremophila mitchellii grassy woodland	Eucalyptus populnea	Y	32	16d	16d								0.3	Cut stump 'bowl'	94	120	30	Anthropogenic (?Indigenous)	Capparis mitchellii	Y	17						4		0		Well (Aboriginal)	Cut stump would have been c.28cm diameter; hollow is coming from cut trunk 'bowl'
T62	-29.8604	147.863	Telinebone Paddock, Gingie	Russell Fairfax, Jane Pye	2021-04-09	Palaeochannels	Sand dunes with open poplar box and cypress; buffel grass	Eucalyptus populnea	Y	44	37									0.98	Mid-trunk (burnt central stem)	1963	n/a	0	Anthropogenic (?Indigenous)	Capparis mitchellii	Y	31						7		0		Well (Aboriginal)	Old, healthy Capparis mitchellii; hollow is in burnt central stem of 3 main stems - very, very old tree
T63a	-29.7967	147.84	Rosstrevor	Jen Silcock, Jane Pye, Russell Fairfax	2021-04-09	Palaeochannels	Open sandhill area, above peach bush cluster; open poplar box/Eremophila mitchellii/wilga woodland	Eucalyptus populnea	Y	56	20	15	12	12d						0.8	Mid-trunk	1257	n/a	0	Anthropogenic (Indigenous)	Pimelea microcephala	Y	1						1.3		0			Double guest + grass and Abutilon otocarpum + another rosewood seedling (dicot leaves, 7cm high) in same hollow; Pimelea and rosewood intertwined; CMTs abundant in area. This tree looks like one trunk was cut or scarred a long time ago, and four resprouts have come out of trunk - creating the mid-trunk hollow.
T63b	-29.7967	147.84	Rosstrevor	Jen Silcock, Jane Pye, Russell Fairfax	2021-04-09	Palaeochannels	Open sandhill area, above peach bush cluster; open poplar box/Eremophila mitchellii/wilga woodland	Eucalyptus populnea	Y	56	20	15	12	12d						0.8	Mid-trunk	1257	n/a	0	Anthropogenic? (Indigenous)	Alectryon oleifolium	Y	4	2	0.5	0.5d			1.5		0			Double guest + grass and Abutilon otocarpum + another rosewood seedling (dicot leaves, 7cm high) in same hollow; Pimelea and rosewood intertwined; CMTs abundant in area. This tree looks like one trunk was cut or scarred a long time ago, and four resprouts have come out of trunk - creating the mid-trunk hollow.
T64	-29.7961	147.839	Rosstrevor	Jen Silcock, Jane Pye, Russell Fairfax	2021-04-09	Palaeochannels	Open sandhill area, above peach bush cluster; open poplar box/Eremophila mitchellii/wilga woodland	Eucalyptus populnea	Y	39	32	31	42d							1.5	Trunk	600	270	0	Natural?	Apophyllum anomalum	Y	3	1	4d	2d			0.7		<0.05			42cm dead stem is the hollow one; guest was 1.2m high, but top part has died. Scattered rosewood seedlings and juveniles in this area.
T65	-29.7875	147.835	Rosstrevor	Jen Silcock, Jane Pye, Russell Fairfax	2021-04-09	Coolibah swamp/small channel, near dam	Open coolibah woodland	Eucalyptus coolibah	Y (just)	26	21	18	16	23(cut)						0.9	Cut stump (steel)	180	n/a	0	Anthropogenic (post-contact)	Apophyllum anomalum	Y	9	9	7				2.5		0	0.05	Dam (built on old wetland)	Cut stump of 23cm diameter is housing the guest; seems to be cut with a steel axe?
T66	-29.7993	147.82	Wallangilla Paddock, Gingie	Jen Silcock, Jane Pye	2021-04-09	Edge of poplar box swamp	Open poplar box woodland, with Eremophila mitchellii/wilga shrubby understorey; near Ehretia clump	Eucalyptus populnea	Y	38										0.05	Old scar	30000	240	0	Anthropogenic? (Indigenous)	Geijera parviflora	Y	25						7		0	0.5	Billabong	Pair. Wilga growing out of scar near base of tree; origin of scar uncertain, but possibly Indigenous
T67	-29.798	147.82	Wallangilla Paddock, Gingie	Jen Silcock, Jane Pye	2021-04-09	Edge of poplar box swamp	Open poplar box woodland, with Eremophila mitchellii/wilga shrubby understorey; near Ehretia clump	Eucalyptus populnea	N (poisoned, 1980s)	34	31	9	9							0.5	Trunk	706	300	0	Anthropogenic? (Indigenous)	Geijera parviflora	N (recently dead)	25						7		0	0.5	Billabong	Pair. No other TinTs found in this area despite searching. This is a CMT - hollow predates poisoning - probably created by cutting of stump + scar on other side of tree; lots of scar trees in this area, but quite a lot of trees rung and poisoned.
T68	-29.7997	147.834	Wallangilla Paddock, Gingie	Jen Silcock, Jane Pye	2021-04-09	Scalded red plain	Open poplar box/Eremophila mitchellii shrubby woodland with mixed trees and shrubs including whitewood, leopardwood, vine tree	Eucalyptus populnea	N (long dead)	19	18	18	17	17(cut)						0.3	Mid-trunk	280	n/a	0	Anthropogenic (?Indigenous)	Eremophila mitchellii	Y	18						4		0			On path to Cumborah from river; scar trees in area, but not high density; one stump of tree cut (?stone axe); tree has been burnt and cut on inside, and has coppiced - certainly a CMT, but modification may or may not precede contact
T69a	-29.8011	147.836	Wallangilla Paddock, Gingie	Jen Silcock, Jane Pye	2021-04-09	Box swamp	Open poplar box woodland with mixed shrubby understorey (including Eremophila mitchellii, wilga, whitewood)	Eucalyptus populnea	Y	34	16	9								0.5	Cut stump (mid-trunk)	500	n/a	0	Anthropogenic (?Indigenous)	Apophyllum anomalum	Y	10						1		0			Double guest. On path to Cumborah from river. 2 cut stumps on tree (apparently stone axe - very rough); lots of whitewood seedlings around base of tree. No more TinTs seen in this swamp - Jane has had a good look. Some scar trees, but not high density.
T69b	-29.8011	147.836	Wallangilla Paddock, Gingie	Jen Silcock, Jane Pye	2021-04-09	Box swamp	Open poplar box woodland with mixed shrubby understorey (including Eremophila mitchellii, wilga, whitewood)	Eucalyptus populnea	Y	34	16	9								0.5	Cut stump (mid-trunk)	500	n/a	0	Anthropogenic (?Indigenous)	Atalaya hemiglauca	Y	3						2		0			Double guest. On path to Cumborah from river. 2 cut stumps on tree (apparently stone axe - very rough); lots of whitewood seedlings around base of tree. No more TinTs seen in this swamp - Jane has had a good look. Some scar trees, but not high density.
T70a	-29.8021	147.835	Wallangilla Paddock, Gingie	Jen Silcock, Jane Pye	2021-04-09	Box swamp	Open poplar box woodland with mixed shrubby understorey (including Eremophila mitchellii, wilga, whitewood)	Eucalyptus populnea	Y	53	20	17								0.75	Cut stump (?stone)	560	90	0	Anthropogenic (?Indigenous)	Eremophila mitchellii	Y	7	5					1.5		0			Double guest. Hollow created by cutting a stump (33cm diameter), from which two resprouts have come; this is a CMT + big Ventilago scar tree about 10m away
T70b	-29.8021	147.835	Wallangilla Paddock, Gingie	Jen Silcock, Jane Pye	2021-04-09	Box swamp	Open poplar box woodland with mixed shrubby understorey (including Eremophila mitchellii, wilga, whitewood)	Eucalyptus populnea	Y	53	20	17								0.75	Cut stump (?stone)	560	90	0	Anthropogenic (?Indigenous)	Ventilago viminalis	Y	2						3		0			Double guest. Ventilago recently fallen.
T71	-29.8223	147.857	Wallangilla Paddock, Gingie	Jen Silcock, Jane Pye	2021-04-09	Coolibah swamp	Open coolibah woodland	Eucalyptus coolibah	N (poisoned, 1980s)	74										1	Mid-trunk	875	180	0	Natural?	Alectryon oleifolium	Y	16						4		<0.1			Coolibah is half fallen over, and rosewood has fallen but is suckering from the roots - difficult to measure DBHs and hollow size, of deduce cause of hollow; numerous scar trees in this swamp but no other TinTs
T72	-29.8183	147.9	Brigalow Block, Gingie	Jen Silcock, Russell Fairfax, Jane Pye	2021-04-10	Edge of poplar box swamp	Open poplar box woodland	Eucalyptus populnea	N (cut down)	67										0.28	Cut stump (?stone)	2290	n/a	0	Anthropogenic (?Indigenous)	Ehretia membranifolia	Y	5	3					1.2		0			Stump cut down - looks like stone axe, but there are yards nearby, and some box trees that have been cut for these yards. This is an old scar tree. Guest is probably quite old, growing under wilga. Photos on Russ's phone.
T73	-29.8187	147.899	Brigalow Block, Gingie	Jen Silcock, Russell Fairfax, Jane Pye	2021-04-10	Edge of poplar box swamp	Open red plain on edge of poplar box swamp	Eucalyptus populnea	N (long dead)	49										0	Cut stump	1017	n/a	0	Anthropogenic (?post-contact)	Geijera parviflora	Y	39						6		0			Old scar tree that has been cut, apparently for nearby yards; many Indigenous scar trees + post-contact cut trees in this area. Huge healthy wilga guest.
T74	-29.813	147.895	Brigalow Block, Gingie	Jen Silcock, Russell Fairfax, Jane Pye	2021-04-10	Palaeochannels	Open poplar box woodland	Eucalyptus populnea	Y	22	22	18								0.44	Branch (mid-trunk)	415	270	0	Natural?	Eremophila mitchellii	Y	5						2.5		0.015			Enchylaena tomentosa also in hollow; big scar tree 15m away. Trees rung in area (1880s).
T75a	-29.7996	147.904	Brigalow Block, Gingie	Jen Silcock, Russell Fairfax, Jane Pye, Rowan Fairfax	2021-04-10	Edge of coolibah swamp	Open coolibah woodland with patch of Ehretia	Eucalyptus populnea	Y	31										1.92	Branch (fallen)	28	n/a	0	Natural	Ehretia membranifolia	Y	5	3					2		<0.1			Big scars and burn trees in area
T75b	-29.7996	147.904	Brigalow Block, Gingie	Jen Silcock, Russell Fairfax, Jane Pye, Rowan Fairfax	2021-04-10	Edge of coolibah swamp	Open poplar box woodland with patch of Ehretia	Eucalyptus populnea	Y	31										2.45	Branch (fallen)	13	n/a	0	Natural	Ehretia membranifolia	Y	4						1.5		<0.1			Also Capparis lasiantha in poplar box hollow nearby
T76	-29.8009	147.903	Brigalow Block, Gingie	Jen Silcock, Russell Fairfax, Jane Pye, Rowan Fairfax	2021-04-10	Edge of coolibah swamp	Open poplar box woodland	Eucalyptus populnea	Y	17	15	15	15	13	11					0.7	Branch (mid-trunk)	79	n/a	0	Anthropogenic (?Indigenous)	Apophyllum anomalum	Y	3	1					1.2		0			This tree looks modified - possibly Indigenous use of one trunk, then resprouting, as no sign of ringbarking. Also two natural branch hollows (unoccupied).
T77	-29.7726	147.956	Avon	Jen Silcock, Russell Fairfax, Jane Pye, Rowan Fairfax	2021-04-10	Edge of coolibah swamp; open plain	Open plain with scattered shrubs and trees, mostly leopardwood	Flindersia maculosa	N (recently dead)	8										2	Mid-trunk	79	n/a	0	Anthropogenic (post-contact)	Geijera parviflora	Y	3						1.2		0			This leopardwood has been cut for scrub, which has created the mid-trunk hollow with the wilga guest. Near leopardwood ring trees, that appear Indigenous, but there has also been lots of scrub cutting in this area.
T78	-29.8278	147.892	Ration Paddock, near dump, Gingie	Jen Silcock, Jane Pye	2021-04-11	Palaeochannels/sandhills	Open poplar box, cypress, ironwood woodland with mixed shrubs	Eucalyptus populnea	Y	43	40	40	38							0.15	Mid-trunk	1225	n/a	0	Natural?	Alstonia constricta	Y	4						1.5		0.07			Not obviously a CMT, but coppiced/multi-stemmed; major camp area with a scar tree about 70m away; Alstonias all around base of tree and common in area; 2 other natural branch hollows at 1.5 and 2.3m, both 10x10cm, unoccupied
T79	-29.828	147.892	Ration Paddock, near dump, Gingie	Jen Silcock, Jane Pye	2021-04-11	Palaeochannels/sandhills	Open poplar box, cypress, ironwood woodland with mixed shrubs	Eucalyptus populnea	Y	40	34	32	30	27	25	15	20d(cut)			1.3	Branch	100	270	0	Anthropogenic (?Indigenous)	Ehretia membranifolia	Y	1						1.2		0			Guest just alive; this is a CMT, possibly modified both by Indigenous people and post-contact; Aboriginal people camped here until the 1950s (Ted Fields); tree has old scars + 2 branches cut, creating hollow - steel or stone axe uncertain
T80a	-29.8283	147.891	Ration Paddock, near dump, Gingie	Jen Silcock, Jane Pye	2021-04-11	Palaeochannels/sandhills	Open poplar box, cypress, ironwood woodland with mixed shrubs	Eucalyptus populnea	N	27	26(cut)	19	17	15	14	12	8			1	Cut branch (steel)	100	n/a	0	Anthropogenic (post-contact)	Ventilago viminalis	Y	2						1.5		0			Double guest. Cut stump is Ventilago host. Host tree is under mature Ventilago. Also 4 unoccupied hollow cut stumps + one unoccupied natural hollow.
T80b	-29.8283	147.891	Ration Paddock, near dump, Gingie	Jen Silcock, Jane Pye	2021-04-11	Palaeochannels/sandhills	Open poplar box, cypress, ironwood woodland with mixed shrubs	Eucalyptus populnea	N	27	26(cut)	19	17	15	14	12	8			0.4	Mid-trunk 'bowl'	40	n/a	0	Anthropogenic (post-contact)	Geijera parviflora	Y	1						0.45		0			Double guest. Wilga is growing in the mid-trunk of 4 steel-cut branches.
T81	-29.8286	147.892	Ration Paddock, near dump, Gingie	Jen Silcock, Jane Pye	2021-04-11	Palaeochannels/sandhills	Open poplar box, cypress, ironwood woodland with mixed shrubs	Eucalyptus populnea	Y	40d	27	18	15							1	Cut branch (steel?)	272	310	0	Anthropogenic (post-contact)	Geijera parviflora	Y	14						4		0	0.05	Swamp	Wilga very healthy; branch apparently cut with steel axe (diameter=18cm)
T82	-29.8312	147.886	Priest Paddock, Gingie	Jen Silcock, Jane Pye	2021-04-11	Palaeochannels/sandhills	Open poplar box woodland with Eremophila mitchellii	Eucalyptus populnea	N (recently dead)	26	22									0.5	Cut branch (steel)	182	n/a	0	Anthropogenic (post-contact)	Pittosporum angustifolium	Y	5						2		0			Diameter of cut stump = 27cm
T83	-29.8314	147.886	Priest Paddock, Gingie	Jen Silcock, Jane Pye	2021-04-11	Palaeochannels/sandhills	Open poplar box woodland with Eremophila mitchellii	Eucalyptus populnea	Y	33	30	27	23	20(cut)						0	Mid-trunk	177	n/a	0	Anthropogenic (post-contact)	Atalaya hemiglauca	Y	0.1						0.1		0			Whitewood seedling; another one at base of tree; probably steel cut, as yards nearby
T84	-29.8296	147.887	Priest Paddock, Gingie	Jen Silcock, Jane Pye	2021-04-11	Palaeochannels	Open poplar box woodland with wilga, ironwood, Eremophila mitchellii	Eucalyptus populnea	Y	36	28	25	19	18						0.3	Cut branch (mid-trunk)	780	n/a	0	Anthropogenic (?post-contact)	Geijera parviflora	Y	28						7		0			Apparently a steel axe cut - yards nearby; diameter of cut stump = 36cm; 4 other branches also cut
T85	-29.8298	147.886	Priest Paddock, Gingie	Jen Silcock, Jane Pye	2021-04-11	Palaeochannels	Edge of open red flat, lagoon nearby	Eucalyptus populnea	Y	35	35	30								0.75	Mid-trunk	255	n/a	0	Natural?	Geijera parviflora	Y	18						4		?		Lagoon	Wilga being squeezed by box trunks; very healthy, flowering profusely and fragrantly
T86	-29.8289	147.885	Priest Paddock, Gingie	Jen Silcock, Jane Pye	2021-04-11	Palaeochannels	Edge of open red flat, lagoon nearby	Eucalyptus populnea	Y	43	29	27	27	22	13					0.7	Brach (fallen), mid-trunk	64	n/a	0	Natural	Eremophila mitchellii	N (recently dead)	7						2		0.01			Tree looks modified?? But hollow created by fallen branch between trunks; lots of scars in area, icluding a mid-tree scar 10m away
T87	-29.8252	147.887	Priest Paddock, Gingie	Jen Silcock, Jane Pye	2021-04-11	Palaeochannels/sandhills; deep red sand	Open poplar box woodland, with big vine trees and rosewoods; patches of Eremophila mitchellii and Citrus glauca	Eucalyptus populnea	Y	52	33									0.4	Mid-trunk	177	30	10	Natural	Apophyllum anomalum	Y	20						3.5		0.03			Gnarly old Apophyllum, not looking healthy; big scar tree 30m away; snug fit for guest!
T88a	-29.8236	147.886	Priest Paddock, Gingie	Jen Silcock, Jane Pye	2021-04-11	Palaeochannels/sandhills; deep red sand	Open poplar box/cypress pine/wilga woodland	Eucalyptus populnea	Y	22	22	20d	13d							0.15	Mid-trunk branch	35	n/a	0	Natural?	Alstonia constricta	Y	5						2		0			Double guest (+Paspalidium and Einadia also guests). All stems are resprouts. This tree has been cut - stone axe? Scar tree 15m away. Lots of cut timber in area. Alstonia cut and dated (c.50yrs), but repsrouting and healthy.; also an unoccupied cut stump 16cm diameter.
T88b	-29.8236	147.886	Priest Paddock, Gingie	Jen Silcock, Jane Pye	2021-04-11	Palaeochannels/sandhills; deep red sand	Open poplar box/cypress pine/wilga woodland	Eucalyptus populnea	Y	22	22	20d	13d							0.1	Mid-trunk branch	100	n/a	0	Natural?	Geijera parviflora	Y	0.1						0.1		0			Double guest. Wilga seedling.
T89	-29.8233	147.886	Priest Paddock, Gingie	Jen Silcock, Jane Pye	2021-04-11	Palaeochannels/sandhills; deep red sand	Open poplar box/cypress pine/wilga woodland	Eucalyptus populnea	Y	31	19	19								0.2	Mid-trunk	150	45	0	Natural?	Geijera parviflora	Y	2						0.4		0			Host is a CMT - stone axe cut on one branch when small + potentially 'twisted' as a young tree? Guest wilga may have been trimmed by sheep over the years.
T90	-29.8219	147.886	Priest Paddock, Gingie	Jen Silcock, Jane Pye	2021-04-11	Edge of coolibah swamp	Open coolibah woodland, very grassy (Leptochloa decipiens and Eriochloa dominant)	Eucalyptus coolibah	Y	81	33d(cut)									1.5	Mid-trunk	95	210	0	Natural	Capparis mitchellii	Y	11						1.8		0			Snug fit for guest; shelter and scar tree nearby + 'domino tree' 10m away
T91	-29.8221	147.887	Priest Paddock, Gingie	Jen Silcock, Jane Pye	2021-04-11	Box swamp, near coolibah swamp	Open poplar box woodland	Eucalyptus populnea	Y	48	28	27	26	19						1.4	Mid-trunk branch	177	130	0	Natural?	Geijera parviflora	Y	18						5		0.1			Lots of cutting of branches and stumps in area, both Indigenous and post-contact (powerline nearby); hollow apparently natural, starting to close up around guest
T92	-29.8234	147.888	Priest Paddock, Gingie	Jen Silcock, Jane Pye	2021-04-11	Edge of palaeochannels	Open poplar box/Eremophila mitchellii/wilga woodland	Eucalyptus populnea	Y	32	27	26	25	23						0.1	Midtrunk (central bowl)	800	n/a	0	Natural?	Geijera parviflora	Y	10						2.2		0			Hollow not obviously anthropogenic, but tree is modified (3 cut stumps, hollow but no guests); also a wilga and vine tree up against base of tree. Also dead stump (steel) and unidenfiable dead guest 20m away
T93	-29.8259	147.882	Priest Paddock, Gingie	Jen Silcock, Jane Pye	2021-04-11	Edge of palaeochannels	Poplar box shrubby woodland	Eucalyptus populnea	Y	61	34	24								0.2	Branch (fallen), mid-trunk	707	5	0	Natural?	Ehretia membranifolia	Y	5						2.6		0.01			10m to big double scar box tree; lots of Ehretia in area
T94	-29.8261	147.883	Priest Paddock, Gingie, near tank	Jen Silcock, Jane Pye	2021-04-11	Palaeochannels/sandhills	Poplar box woodland with scattered wilga and mixed shrubs	Eucalyptus populnea	Y	33	31	26	24	22						0.3	Mid-trunk (central bowl)	1400	n/a	0	Natural?	Geijera parviflora	Y	3						0.7		<0.05			Not really a hollow, just middle of tree between resprouts - not obviously anthropogenic, but mulit-stemmed growth habit may be? Many trees in this area modified - multi-trunked, cut branches, scars; Ted Fields' old campsire, near tank. Wilga guest small but gnarly.
T95	-29.8256	147.883	Priest Paddock, Gingie, near tank	Jen Silcock, Jane Pye	2021-04-11	Palaeochannels/sandhills	Poplar box woodland with scattered wilga and mixed shrubs	Eucalyptus populnea	Y	26	21	16(cut)								0.7	Cut branch (?stone)	150	300	5	Anthropogenic (?Indigenous)	Geijera parviflora	Y	12						4.3		0		Tank (old swamp)	Near tank (Ted Fields' old camp site); wilga growing in cut stump 16cm diameter
T96	-29.8252	147.883	Priest Paddock, Gingie, near tank	Jen Silcock, Jane Pye	2021-04-11	Palaeochannels/sandhills	Poplar box woodland with scattered wilga and mixed shrubs; near patch of cypress pine	Eucalyptus populnea	Y	61	45									0.2	Mid-trunk (fallen branch)	400	290	0	Natural	Ehretia membranifolia	Y	17						4.5		0.03		Tank (old swamp)	Big old poplar box, scar created by fallen branch; Ehretia also big, difficult to measure; Rhagodia also growing in same hollow; scar tree 30m away + steel axe cut stumps in area
T97	-29.825	147.883	Priest Paddock, Gingie, near tank	Jen Silcock, Jane Pye	2021-04-11	Edge of palaoechannels	Poplar box woodland	Eucalyptus populnea	N (recently dead)	46	29	22								0.3	Mid-trunk (branch)	340	n/a	0	Natural?	Ehretia membranifolia	Y	7						2.1		0		Tank (old swamp)	Guest hollow is not obviously anthropogenic, but tree has a cut stump (?steel) 20cm diameter, unoccupied
T98	-29.8272	147.882	Priest Paddock, Gingie, on edge of tank	Jen Silcock, Jane Pye	2021-04-11	Palaeochannels; edge of dam	Poplar box woodland	Eucalyptus populnea	Y	105	43									1	Mid-trunk	600	110	0	Natural?	Ehretia membranifolia	Y	0.4						0.35		0.02		Tank (old swamp)	Also Rhagodia in hollow
T99	-29.826	147.882	Priest Paddock, Gingie, near tank	Jen Silcock, Jane Pye	2021-04-11	Edge of palaeochannels	Poplar box shrubby woodland	Eucalyptus populnea	Y	25	20	10								0.7	Branch (fallen)	20	300	0	Natural?	Ehretia membranifolia	Y	1	1					0.7		0.02		Tank (old swamp)	3 fallen branches in addition to stems measured
T100	-29.8279	147.882	Priest Paddock, Gingie, on edge of tank	Jen Silcock, Jane Pye	2021-04-11	Palaeochannels; edge of dam	Open poplar box woodland with shrubby understorey (wilga and Ehretia common)	Eucalyptus populnea	Y	108										0.5	Mid-trunk	Unmeasurable	n/a	0	Anthropogenic (Indigenous)	Geijera parviflora	Y	16						6		0		Tank (old swamp)	2 stems, 3.4m circumference - 2 stems; hollow is unmeasurable as whole middle of tree between two stems is hollow - hollow is probably related to scar.
T101	-29.8279	147.882	Priest Paddock, Gingie, on edge of tank	Jen Silcock, Jane Pye	2021-04-11	Palaeochannels; edge of dam	Open poplar box woodland with shrubby understorey (wilga and Ehretia common)	Eucalyptus populnea	Y	65										0.2	Old scar	4500	240	90	Anthropogenic (Indigenous)	Ehretia membranifolia	Y	2						1		0		Tank (old swamp)	Ehretia growing in scar
T102	-29.8111	147.887	Brigalow Block, Gingie	Jen Silcock, Jane Pye, Rowan Fairfax	2021-04-11	Coolibah swamp	Open coolibah woodland with scattered poplar box	Eucalyptus coolibah	Y	73	35	11	5d	3d						1.1	Fallen branch (mid-trunk)	20	90	0	Natural	Alectryon oleifolium	Y	2						1		0.03		Swamp
T103a	-29.8109	147.887	Brigalow Block, Gingie	Jen Silcock, Jane Pye, Rowan Fairfax	2021-04-11	Coolibah swamp	Open coolibah woodland with scattered poplar box	Eucalyptus coolibah	Y	48	28	24	28d	6d						0.6	Old scar (mid-trunk)	1257	90	0	Anthropogenic (Indigenous)	Capparis mitchellii	Y	9						4.5		0		Swamp
T013b	-29.8109	147.887	Brigalow Block, Gingie	Jen Silcock, Jane Pye, Rowan Fairfax	2021-04-11	Coolibah swamp	Open coolibah woodland with scattered poplar box	Eucalyptus coolibah	Y	48	28	24	28d	6d						1	Branch	300	n/a	0	Natural?	Alectryon oleifolium	Y	0.1						0.1		0		Swamp	Rosewood seedling in different, apparently natural, hollow of same tree
T104	-29.8099	147.886	Brigalow Block, Gingie	Jen Silcock, Jane Pye, Rowan Fairfax	2021-04-11	Palaeochannels, near coolibah swamp	Open poplar box woodland, scattered Eremophila mitchellii	Eucalyptus populnea	Y	45	25									0.9	Cut stump	177	120	0	Anthropogenic (?Indigenous)	Geijera parviflora	Y	12						2.7		0		Swamp	Also cut stumps 20 and 16cm diameter; stone axe? This is a CMT + big scar tree c.20m away.
T105	-29.8042	147.885	Brigalow Block, Gingie	Jen Silcock, Jane Pye, Rowan Fairfax	2021-04-11	Palaeochnannels	Open poplar box woodland, shrubby midstorey	Eucalyptus populnea	Y	59										1.1	In trunk	104	0	90	Natural	Apophyllum anomalum	Y	9						1					Growing out of trunk of single-stemmed box tree - very strange TinT!
T106	-29.826	147.882	Priest Paddock, Gingie, near tank	Russell Fairfax	2021-04-11	Palaeochnannels	Open poplar box woodland wiith shrubby understorey	Eucalyptus populnea	Y	20	20	20	17	12						1.1	Cut stump (steel)		n/a	0	Anthropogenic (post-contact)	Myoporum montanum	Y	0.8						1	1687	0			Stump cut by steel axe, but possibly cut by stone axe a long time ago
T107	-29.8261	147.882	Priest Paddock, Gingie, near tank	Russell Fairfax	2021-04-11	Palaeochnannels	Open poplar box woodland wiith shrubby understorey	Eucalyptus populnea	Y	47	13									0.5	Old scar (burnt)	estimate from photo	0	90	Anthropogenic (Indigenous)	Ehretia membranifolia	Y	10	7					3	1678	0			Strange tree, look at Russ's photo
T108	-29.826	147.882	Priest Paddock, Gingie, near tank	Russell Fairfax	2021-04-11	Palaeochnannels	Open poplar box woodland wiith shrubby understorey	Eucalyptus populnea	Y	37	16	15	12							0.69	Cut stump (steel)	50	270	0	Anthropogenic (post-contact)	Ehretia membranifolia	Y	0.5	0.4	0.3				0.55		0			Cut stump (steel axe), but was cut by Indigenous people - complicated tree
T109	-29.8225	147.884	Priest Paddock, Gingie	Jen Silcock, Jane Pye, Rowan Fairfax	2021-04-11	Edge of palaeochannels and open red plain	Scattered Flindersia, Atalaya, Eremophila mitchellii, poplar box	Eucalyptus populnea	Y	34	33	28	25							1.5	Mid-trunk	28	n/a	0	Natural?	Geijera parviflora	Y	4						1.4		0.2
T110	-29.8209	147.889	Priest Paddock, Gingie	Jen Silcock, Jane Pye	2021-04-11	Palaeochannels	Open poplar box woodland	Eucalyptus populnea	N	n/a										0	Cut stump	2800	n/a	0	Anthropogenic (post-contact)	Ehretia membranifolia	Y	3						1.5		0			Box stump, 55cm diameter; Capparis lasiantha and Abutilon otocarpum also in stump
T111a	-29.821	147.889	Priest Paddock, Gingie, off powerline	Jen Silcock, Jane Pye	2021-04-11	Palaeochannels	Open poplar box/cypress/mixed shrubby woodland with buffel grass	Eucalyptus populnea	Y	60	44	20								1	Mid-trunk	1350	n/a	0	Natural?	Geijera parviflora	Y	21						6		0			Wpt is actually to a scar tree nearby. This tree is a CMT - 3 branches cut with steel axe, but this hollow looks natural.
T111b	-29.821	147.889	Priest Paddock, Gingie, off powerline	Jen Silcock, Jane Pye	2021-04-11	Palaeochannels	Open poplar box/cypress/mixed shrubby woodland with buffel grass	Eucalyptus populnea	Y	60	44	20								1.1	Cut stump	20	n/a	0	Anthropogenic (post-contact)	Capparis mitchellii	Y	0.1						0.05		0			Capparis (?mitchellii) just starting to grow out of steel axe cut stump 20cm diameter
T112	-29.8174	147.896	Priest Paddock, Gingie, near Brigalow house	Jen Silcock, Jane Pye	2021-04-11	Palaeochannels	Open poplar box woodland with firebreaks cleared through	Eucalyptus populnea	Y	85	33									0.1	Old scar	8800	60	60	Anthropogenic (Indigenous)	Ehretia membranifolia	Y	11						4		0			Ehretia growing out of big old scar (+ 2 Ehretias growing at base of box). Complex tree!
T113	-29.818	147.895	Priest Paddock, Gingie, near Brigalow house	Jen Silcock, Jane Pye	2021-04-11	Palaeochannels	Open poplar box woodland with firebreaks cleared through	Eucalyptus populnea	Y	26	19									0.3	Cut stump (mid-trunk)	55	n/a	0	Anthropogenic (post-contact)	Geijera parviflora	Y	7	4	2	1			2		0			2 stumps cut in tree, including one hosting this wilga (steel axe); lots of cuts in this area, European and Indigenous
T114	-29.8182	147.895	Priest Paddock, Gingie, near Brigalow house	Jen Silcock, Jane Pye	2021-04-11	Palaeochannels	Open poplar box woodland with firebreaks cleared through	Eucalyptus populnea	Y	21	12d	12d	9d	8d						0	Mid-trunk (central bowl)	2000	n/a	0	Natural?	Alstonia constricta	Y	5						2		0			Middle of tree has fallen (or been cut?), then resprouted; 'hollow' is central bowl of these resprouts, and also has Sida, Malvastrum and grass growing in it
T115	-29.8183	147.895	Priest Paddock, Gingie, near Brigalow house	Jen Silcock, Jane Pye	2021-04-11	Palaeochannels	Open poplar box woodland with firebreaks cleared through	Eucalyptus populnea	Y	20	14	13	4d							0.1	Mid-trunk (central bowl)	150	n/a	0	Anthropogenic (?post-contact)	Alstonia constricta	Y	12						5		0			Quinine growing in middle of resprouting stems; 3 resprouting stems cut (15/14/14cm diameters); central 'hollow' has closed around guest. Sida growing in small hollow 1.3m above ground.
T116	-29.8574	147.864	Telinebone Paddock, Gingie	Jen Silcock	2021-04-12	Palaeochannels; edge of red gum patch with well	Open poplar box/wilga woodland	Eucalyptus populnea	Y	35	7	15d								1.2	Mid-trunk	150	5	0	Anthropogenic (?post-contact)	Ehretia membranifolia	Y	2.5						0.3		0		Well (Aboriginal)	Mid-trunk hollow formed by cut stumps (steel axe?)
T117	-29.8574	147.863	Telinebone Paddock, Gingie	Jen Silcock	2021-04-12	Edge of palaeochannels	Open red flat with scattered poplar box and mixed shrubs	Eucalyptus populnea	Y	27	26	13(cut)	13(cut)							0.4	Cut stump (steel?)	16	120	0	Anthropogenic (?post-contact)	Geijera parviflora	Y	1						0.35		0		Well (Aboriginal)	Anthropogenic hollow, horizontal but on ESE side of tree; 2 cut stumps 13cm diameter with wilga in one
T118	-29.8564	147.864	Telinebone Paddock, Gingie	Jen Silcock	2021-04-12	Edge of palaeochannels, next to lagoon	Open poplar box woodland with shrubby understorey (wilga/Eremophila mitchellii dominant)	Eucalyptus populnea	Y	23d	22d	20	19	19d						0.05	Mid-trunk 'bowl'	3000	n/a	0	Anthropogenic (Indigenous)	Geijera parviflora	Y	23						7		0		Well (Aboriginal)	Very modified tree, in an area with many CMTs
T119	-29.8784	147.838	Telinebone Paddock (off southern fenceline), Gingie	Jen Silcock	2021-04-12	Palaeochannels	Open poplar box woodland with scattered coolibah and occasional river red gum	Eucalyptus populnea	Y	75	68									2.3	Old scar (fissure in)	n/a	n/a	0	Anthropogenic (Indigenous)	Myoporum montanum	Y	1	0.5	0.5	0.5			0.5		0			Hollow trunk; apparently an old scar tree, but TinT is certainly a natural event; also Rhagodia in hollow trunk
T120	-29.8748	147.855	Cumbal Paddock(?), Ginigie	Jen Silcock	2021-04-12	Edge of palaeochannels	Open poplar box woodland with Eremophila mitchellii + groves of Ehretia; Capparis mitchellii common	Eucalyptus populnea	Y	42	40									0.5	Cut stump (Indigenous?)	1200	300	45	Anthropogenic (Indigenous)	Capparis mitchellii	Y	22						3		0		Tank nearby (old swamp)	Old scar where branch has been cut - likely anthropogenic; numerous cuts in area, both steel and stone axe
T121	-29.836	147.895	Near Gingie House	Russell Fairfax	2021-04-13	Palaeochannels/sandhills	Open poplar box woodland	Eucalyptus populnea	Y	30	24	30d(cut)	12	10						0.45	Cut stump (chainsaw)	63	n/a	0	Anthropogenic (post-contact)	Geijera parviflora	Y	0.6	0.4					0.53		0			Chainsaw cut with young wilga growing in it
T122	-29.8665	147.872	Cumbal Paddock, Ginigie	Jen Silcock	2021-04-13	Palaeochannels/sandhills, edge of large clearing, near coolibah swamp	Open poplar box woodland with scattered red gums and shrubs	Eucalyptus populnea	Y	18	17									1	Cut stump (steel)	78	240	0	Anthropogenic (post-contact)	Pimelea microcephala	Y	5						0.9	none	0.3		Swamp	Two steel-cut stumps on tree, diameters of 20cm and 16cm (host stump)
T123	-29.8603	147.866	Telinebone Paddock, Gingie	Jen Silcock, Russell Fairfax, Jane Pye	2022-04-22	Edge of palaeochannels	Open poplar box woodland	Eucalyptus populnea	Y	111	24	23								1.2	Cut stump (stone?)	625		0	Anthropogenic (Indigenous)	Geijera parviflora	Y	24						6	20220422_085508; 20220422_085949	0			Huge wilga in double scar tree, growing in apparent stone axe cut stump
T124	-29.8618	147.864	Telinebone Paddock, Gingie	Jen Silcock, Russell Fairfax, Jane Pye	2022-04-22	Sandhills in palaeochannels	Coolibah and box shrubby woodland	Eucalyptus populnea	Y	65										1.1	Old scar (mid-trunk)	2000	180	85	Anthropogenic (Indigenous)	Apophyllum anomalum	Y	19						4	20220422_090734; 20220422_090943	0			Scar has healed around guest; very old healed scar on other side of tree as well
T125	-29.863	147.865	Telinebone Paddock, Gingie	Jen Silcock, Russell Fairfax, Jane Pye	2022-04-22	Sandhills in palaeochannels	Open poplar box shrubby woodland	Eucalyptus populnea	N	61										1.3	Old scar (mid-trunk)	1800	180	70	Anthropogenic (Indigenous)	Capparis mitchellii	Y	24						6	20220422_092016; 20220422_092033	0			Growing out of smaller old healed coolamon scar; larger scar on other side of tree. Roots down into ground inside hollow tree (16cm diameter at 10cm above ground level)
T126	-29.8661	147.86	Telinebone Paddock, Gingie	Jen Silcock, Russell Fairfax, Jane Pye	2022-04-22	Palaeochannels 'camp'	Open poplar box shrubby woodland; very large trees and diverse shrubs; shady with Cyperus sp. & Dichondra	Eucalyptus populnea	Y	15	18d									2.3	Mid-trunk bowl	400	n/a	0	Anthropogenic (post-contact)	Psydrax oleifolium	Y	8						5	20220422_093553	0			This tree has been rung and reshot, creating mid-trunk hollow; a branch also later cut with a steel axe
T127	-29.866	147.86	Telinebone Paddock, Gingie	Jen Silcock, Russell Fairfax, Jane Pye	2022-04-22	Palaeochannels 'camp'	Open poplar box shrubby woodland; very large trees and diverse shrubs; shady with Cyperus sp. & Dichondra	Eucalyptus populnea	Y	45										1	Cut branch (stone)	not recorded	n/a	0	Anthropogenic (Indigenous)	Myoporum montanum	Y	4	3					1.5	none	0
T128	-29.8658	147.86	Telinebone Paddock, Gingie	Jen Silcock, Russell Fairfax, Jane Pye	2022-04-22	Palaeochannels 'camp'	Open poplar box shrubby woodland; very large trees and diverse shrubs; shady with Cyperus sp. & Dichondra	Eucalyptus populnea	Y	40	30	30	20							1	Old scar (mid-trunk)	200	not recorded	45	Anthropogenic (Indigenous)	Alstonia constricta	Y	3						1.5	20220422_094024	0			Growing in small scar
T129	-29.8659	147.86	Telinebone Paddock, Gingie	Jen Silcock, Russell Fairfax, Jane Pye	2022-04-22	Palaeochannels 'camp'	Open poplar box shrubby woodland; very large trees and diverse shrubs; shady with Cyperus sp. & Dichondra	Eucalyptus populnea	Y	20	15	15								Not recorded	Mid-trunk	not recorded	not recorded	not recorded	Natural?	Atalaya hemiglauca	Y	0.5						0.03	none	0			CMT - stone cut?
T130	-29.8646	147.857	Telinebone Paddock, Gingie	Jen Silcock, Russell Fairfax, Jane Pye	2022-04-22	Edge of palaeochannels	Open poplar box woodland	Eucalyptus populnea	Y	85d										2.5	Fallen branch?	800	10	45	Natural?	Ehretia membranifolia	Y	15	18d					2.3	20220422_094625; 20220422_094643; 20220422_095116	0			Footholds apparently to access hollow with Ehretia. Tree possibly poisoned in 1980s.
T131	-29.8639	147.857	Telinebone Paddock, Gingie	Jen Silcock, Russell Fairfax, Jane Pye	2022-04-22	Palaeochannels	Open poplar box/pine woodland on sandhill	Callitris glaucophylla	Y	55										1.5	Fallen tree	not recorded	not recorded	10	Natural	Myoporum montanum	Y	0.5	0.5	0.5	0.5	0.5		0.3	none	0.1			Boobialla growing out of fallen live pine

## Sheet: TinTs_other areas
Number	Latitude	Longitude	Location	Observer/s	Date	Landform		Veg summary	Host species	H_alive	DBH1	DBH2	DBH3	DBH4	DBH5	DBH6	DBH7	DBH8	DBH9	DBH10	Hollow height above ground_m	Hollow type	Hollow size_cm2	Hollow aspect	Hollow angle	Cause	Guest species	G_alive	DBH1	DBH2	DBH3	DBH4	DBH5	DBH6	G_height	Distance to nearest CMT	Distance to water	Water type	Photos	Notes
T200	-28.9237	144.271	South of Karatta bore, Currawinya NP	Jen Silcock, Chris Crafter	2021-04-15	Small swamp		Open poplar box woodland	Eucalyptus populnea	Y	42	25	22	21	20	18	11				1	Cut stump (steel); mid-trunk	150	n/a	0	Anthropogenic (post-contact)	Muehlenbeckia florulenta	Y	n/a						0.8	0				Quite a lot of cut stumps (yards) and hollows
T201	-28.9217	144.266	West of Karatta Bore, Currawinya NP	Jen Silcock, Chris Crafter	2021-04-15	Edge of swamp		Open mulga woodland with scattered poplar box	Eucalyptus populnea	Y	52	50	35	33	33	31	28				0.1	Mid-trunk (central bowl)	1600	n/a	0	Natural	Santalum lanceolatum	Y	3d	1	1				1.2	0				Very old multi-stemmed poplar box, possibly a scar tree; charcoal rub nearby + lots of cut stumps (mostly steel axe); Santalum common in area, recovering from browsing.
T202	-26.5869	149.186	Edge of Wallumbilla township, just south of Warrego Highway	Jen Silcock, Russell Fairfax, Rowan Fairfax	2021-04-26	Plain		Cleared, with scattered remnant poplar box	Eucalyptus populnea	Y											1.2	Cut stump (possibly old scar?)		180		Anthropogenic (both)	Brachychiton rupestris	Y	5
T203	-26.9604	148.062	Dunkeld Golf Course	Jen Silcock	2021-10-25	Alluvial plain		Golf course with scattered, remnant poplar box, Acacia salicina, Angophora melanoxylon	Eucalyptus populnea	Y	50										0.3	?Cut stump or fallen branch; mid-trunk	1200	180	0	Natural?	Acacia salicina	Y	30						10	0.2	0.6	River		Lots of CMTs in area - scar trees, cut stumps
T204	-26.9604	148.062	Dunkeld Golf Course	Jen Silcock	2021-10-25	Alluvial plain		Golf course with scattered, remnant poplar box, Acacia salicina, Angophora melanoxylon	Eucalyptus populnea	Y	80										0.3	Old scar hollow	50000	180	130	Anthropogenic (indigenous)	Acacia salicina	Y	40	40					10	0.2	0.6	River		Huge tree, very difficult to measure DBH; Acacia salicina growing in scar hollow.
T205	-26.8805	148.043	Mitchell-St George road, near Brigadoon turn-off	Jen Silcock	2021-10-25	Alluvial plain		Open poplar box woodland; shrubby	Eucalyptus populnea	Y	70	40	30d								1	Mid-trunk (central bowl)	900	n/a	0	Natural? But tree very modified	Jasminum didymum	Y	2	2	2	1	1	1	1.5	40	0.5	River		Close to lagoon in creek; scar tree + burnt. Rhagodia and buffel also growing in hollow
T206	-26.3429	146.288	Charleville-Augathella road, c.8km north of Charleville	Jen Silcock, Russell Fairfax, Rowan Fairfax	2021-12-07	Alluvial dunes		Box/cypress shrubby woodland on low dunes along Warrego River	Eucalyptus populnea	Y	70										0	Mid-trunk (central hollow)	56000	ESE	0	Anthropogenic (indigenous)	Alectryon oleifolium	Y	35						9		1	River		Apparent scar tree; two young-ish rosewoods nearby, on road gradeline, roadside fenced thus ungrazed? 5/4 10m away + another 20m away; some of the smallest rosewoods I've seen in QLD!
T207	-26.532	146.205	Charleville Botanical Reserve	Jen Silcock		Low dunefields		Triodia marginata with silver-leaf ironbark overstorey	Eucalyptus melanophloia	Y	20	18	18	15							1	Stump (?burnt/fallen)	300	n/a	0	Natural	Eremophila longifolia	Y	1							>10	8	River
T208	-26.2133	147.36	Chesterton Range National Park	Jen Silcock, Russell Fairfax, Rowan Fairfax	2022-02-10	Alluvial plain		Poplar box, brigalow, silver-leaf ironbark woodland	Eucalyptus populnea	N	70										1.5	Mid-trunk hollow	3000	NW	70	Natural	Eremophila longifolia	Y	1	1	1	0.5	0.5	0.5		>10	>10	Creek		Photos
T209	-26.404	146.227	Warrego River, near Gowrie Crossing, Charleivlle	Jen Silcock, Rowan Fairfax	2022-02-19	Riparian		River red gum/coolibah on edge of waterhole	Eucalyptus camaldulensis	Y											0.2	Exposed roots				Natural	Acacia salicina	Y
T210	-27.4967	145.929	South of Wyandra, on highway towards Cunnamulla	Jen Silcock, Russell Fairfax, Rowan Fairfax	2022-04-12	Alluvial plain		Grassland on cracking clay with scattered coolibahs	Eucalyptus coolabah	Y	45	35									0.25	Mid-trunk	600	n/a	0	Natural	Atalaya hemiglauca	Y	4						4			River
T211	-28.6503	150.399	Bruxner Highway, south of Boggabilla	Jen Silcock, Russell Fairfax	2022-04-20	Alluvial plain		Poplar box shrubby woodland on light clay	Eucalyptus populnea	Y	40	20									0.1	Mid-trunk		n/a	0	Natural	Atalaya hemiglauca	Y	5	5	4				4	0.2		River	20220420_131211	Mid-trunk hollow created by old fallen trunk
T212	-28.5741	150.331	Newell Highway, south of Goondoowindi	Jen Silcock, Russell Fairfax	2022-04-20	Alluvial plain		Narrow box/wilga/Acacia salicina woodland between highway and cultivation	Eucalyptus populnea	N	40										3	Fallen branch	1000	n/a	0	Natural	Acacia salicina	Y	12						5	0		River	20220420_140642; 20220420_140653; 20220420_140818; 20220420_140913	Scar tree + cut stump but TinT hollow natural
T213	-28.6115	150.24	Goondoowindi-Boomi road	Jen Silcock, Russell Fairfax	2022-04-20	Alluvial plain		Open alluvial plain with poplar box and coolibah	Eucalyptus populnea	N	30	20	20	15	15						0.4	Cut stump	2826	n/a	0	Anthropogenic (post-contact)	Atalaya hemiglauca	Y	25						2	0		River	20220420_142337; 20220420_142403	Cut stump 60cm diameter
T214	-29.1748	148.628	Goondoobluie gravel pit	Jen Silcock, Russell Fairfax	2022-04-20	Sandy rise		Open poplar box woodland on low sandy/stony rise above Moonie River; scalded areas; very disturbed area	Eucalyptus populnea	Y	36	30									0.5	Mid-trunk	150	n/a	0	Natural?	Ehretia membranifolia	Y	10	1					0.5	0		River	20220421_083058; 20220421_083113; 20220421_083134	Ehretia very woody, grazed, likely to have resprouted many times - old; growing in mid-trunk hollow (central stem possibly rung or cut?) below ?Indigenous scar
T215	-29.1733	148.628	Goondoobluie gravel pit	Jen Silcock, Russell Fairfax	2022-04-21	Sandy rise		Open poplar box woodland on low sandy/stony rise above Moonie River; scalded areas; very disturbed area	Eucalyptus populnea	N	45	30									0.1	Crack in dead trunk	25			Natural	Ehretia membranifolia	Y	2						1	0.2		River	20220421_084202	Tree not obviously a CMT - may have been rung?
T216	-29.1741	148.628	Goondoobluie gravel pit	Jen Silcock, Russell Fairfax	2022-04-21	Sandy rise		Open poplar box woodland on low sandy/stony rise above Moonie River; scalded areas; very disturbed area	Eucalyptus populnea	N	48										0.05	Hollow stump	3110	n/a	0	Natural?	Ehretia membranifolia	Y	13	10	10	8	5		4	0.2		River	20220421_084956	Tree appears to have fallen rather than been cut
T217	-29.176	148.627	Goondoobluie gravel pit	Jen Silcock, Russell Fairfax	2022-04-21	Sandy rise		Open poplar box woodland on low sandy/stony rise above Moonie River; scalded areas; very disturbed area	Eucalyptus populnea	Y	53										0.8	Fallen branch	3000	ENE	70	Natural?	Geijera parviflora	N	28	18					4	0.2		River	20220421_090452; 20220421_090741	Recently-dead wilga; lots of modified trees in area but no evidence that this hollow is anthropogenic. Another potential fallen wilga in trunk holllow of live box 20m towards gravel pit.
T218	-29.1144	148.507	West of Goondoobluie towards Lightning Ridge	Jen Silcock, Russell Fairfax	2022-04-21	Palaeochannel		Shrubby box woodland on sandy loam; outer Barwon palaeochannels	Eucalyptus populnea	Y	39										2	Fallen branch	600	E	45	Natural	Capparis mitchellii	Y	9	7					3	0.2		River	20220421_093640
T219	-29.1148	148.507	West of Goondoobluie towards Lightning Ridge	Jen Silcock, Russell Fairfax	2022-04-21	Palaeochannel		Shrubby box woodland on sandy loam; outer Barwon palaeochannels	Eucalyptus populnea	N	52	30									2	Fallen branch	50		80	Natural	Ehretia membranifolia	Y	1	0.6	0.6	0.6			1	0.2		River	20220421_095934
T220	-29.0771	148.446	West of Goondoobluie towards Lightning Ridge	Jen Silcock, Russell Fairfax	2022-04-21	Palaeochannel		Barwon palaeochannels; open poplar box woodland on sandy rise; shrubs scattered, buffel and Sclerolaena birchii dominant groundcover	Eucalyptus populnea	Y	70	65	65								0.3	Mid-trunk (central bowl)	2000	n/a	0	Natural	Eremophila mitchellii	Y	3						1.3	0.05	?	?	20220421_102149
T221	-29.0813	148.441	West of Goondoobluie towards Lightning Ridge	Jen Silcock, Russell Fairfax	2022-04-21	Palaeochannel		Barwon palaeochannels; open box/belah/Eremophila mitchelliishrubby woodland; cypress patches	Eucalyptus populnea	N	55										0.1	Cut stump	1570	n/a	0	Anthropogenic (post-contact)	Ehretia membranifolia	Y	2						1.5	0	?	?	20220421_103532
T222a	-29.0817	148.441	West of Goondoobluie towards Lightning Ridge	Jen Silcock, Russell Fairfax	2022-04-21	Palaeochannel		Barwon palaeochannels; open box/belah/Eremophila mitchelliishrubby woodland; cypress patches	Eucalyptus populnea	Y	60	50	40								1.3	Mid-trunk	1200	n/a	0	Natural	Atalaya hemiglauca	Y	0.5						0.4	0.05	?	?	20220421_103805	Not healthy
T222b	-29.0817	148.441	West of Goondoobluie towards Lightning Ridge	Jen Silcock, Russell Fairfax	2022-04-21	Palaeochannel		Barwon palaeochannels; open box/belah/Eremophila mitchelliishrubby woodland; cypress patches	Eucalyptus populnea	Y	60	50	40								1.3	Mid-trunk	1200	n/a	0	Natural	Flindersia maculosa	Y	0.01						2	0.05	?	?	20220421_103805	Seedlings, in same hollow as whitewood
T222c	-29.0817	148.441	West of Goondoobluie towards Lightning Ridge	Jen Silcock, Russell Fairfax	2022-04-21	Palaeochannel		Barwon palaeochannels; open box/belah/Eremophila mitchelliishrubby woodland; cypress patches	Eucalyptus populnea	Y	60	50	40								1.3	Mid-trunk	1200	n/a	0	Natural	Flindersia maculosa	N	0.01						2	0.05	?	?	20220421_103805	Seedlings, in same hollow as whitewood
T223	-29.1282	148.386	West of Goondoobluie towards Lightning Ridge	Jen Silcock, Russell Fairfax	2022-04-21	Palaeochannel		Barwon palaeochannels; poplar box/Eremophila mitchellii/wilga/Acacia excelsa shrubby woodland; coolibah in lower areas	Eucalyptus populnea	Y	50	30									1.2	Mid-trunk	300	n/a	0	Anthropogenic (post-contact)	Geijera parviflora	Y	3						1.1	0	?	?	20220421_105327	Mid-trunk hollow apparently created by old ringbarking and subsequent resprouting
T224	-29.1286	148.386	West of Goondoobluie towards Lightning Ridge	Jen Silcock, Russell Fairfax	2022-04-21	Palaeochannel		Barwon palaeochannels; poplar box/Eremophila mitchellii/wilga/Acacia excelsa shrubby woodland; coolibah in lower areas	Eucalyptus populnea	Y	70	30	20	15							1	Mid-trunk, old scar	2400	n/a	0	Anthropogenic (indigenous)	Geijera parviflora	Y	5						1.5	0	?	?	20220421_110243	Double-scar tree; resprouting from one scar creating mid-trunk hollow
T225	-29.1287	148.386	West of Goondoobluie towards Lightning Ridge	Jen Silcock, Russell Fairfax	2022-04-21	Palaeochannel		Barwon palaeochannels; poplar box/Eremophila mitchellii/wilga/Acacia excelsa shrubby woodland; coolibah in lower areas	Eucalyptus populnea	Y	40	40	40	20							1.5	Fallen branch; mid-trunk	500	n/a	0	Natural?	Atalaya hemiglauca	Y	1						0.9	0	?	?	20220421_110347	Tree probably rung, but hollow created from fallen branch; 2 legumes (? Tephrosia) also growing in tree
T226	-29.1292	148.386	West of Goondoobluie towards Lightning Ridge	Jen Silcock, Russell Fairfax	2022-04-21	Palaeochannel		Barwon palaeochannels; poplar box/Eremophila mitchellii/wilga/Acacia excelsa shrubby woodland; coolibah in lower areas	Eucalyptus populnea	Y	50	40	40	30							1.2	Mid-trunk	400	n/a	0	Anthropogenic (post-contact)	Geijera parviflora	Y	3						1.4	0	?	?	20220421_111138	Mid-trunk hollow apparently created by old ringbarking and subsequent resprouting
T227	-29.2258	148.344	40km north-east of Lightning Ridge, Boora Road	Jen Silcock, Russell Fairfax	2022-04-21	Palaeochannel		Barwon palaeochannels; open shrubby poplar box with scattered Hakea tephrosperma and Callitris	Eucalyptus populnea	Y	40	20									1	Mid-trunk	20			Natural?	Pimelea microcephala	Y	3	3	2				1.5	0	?	?	20220421_113615	Fruiting; box with steel-cut stump but Pimelea growing out of apparently natural hollow - although tree may have been rung in early days of pastoral settlement
T228	-29.2259	148.344	40km north-east of Lightning Ridge, Boora Road	Jen Silcock, Russell Fairfax	2022-04-21	Palaeochannel		Barwon palaeochannels; open shrubby poplar box with scattered Hakea tephrosperma and Callitris	Eucalyptus populnea	Y	20	20	20	13	15	20	20				0.3	Mid-trunk (central bowl)	600	n/a	0	Anthropogenic (post-contact)?	Ventilago viminalis	Y	0.5	0.5	0.5	0.5			1	0	?	?	20220421_114222	Definitely a modified tree - likely old ringbarking? Einadia and Rostellularia in other hollows
T229	-29.2259	148.344	40km north-east of Lightning Ridge, Boora Road	Jen Silcock, Russell Fairfax	2022-04-21	Palaeochannel		Barwon palaeochannels; open shrubby poplar box with scattered Hakea tephrosperma and Callitris	Eucalyptus populnea	Y	90	25									0.3	Fallen branch	600			Natural?	Geijera parviflora	Y	2						0.4	0	?	?	20220421_114222	Wilga woody; tree resprouting at 2m (i.e. multi-stemmed from 90cm DBH trunk); apparently old ring-barking
T230	-29.2258	148.344	40km north-east of Lightning Ridge, Boora Road	Jen Silcock, Russell Fairfax	2022-04-21	Palaeochannel		Barwon palaeochannels; open shrubby poplar box with scattered Hakea tephrosperma and Callitris	Eucalyptus populnea	Y	70	40d									0.1	Scar	6000		80	Anthropogenic (indigenous)	Ehretia membranifolia	Y	0.5						0.15	0	?	?		Growing in hollow created by old scar
T231	-29.2257	148.344	40km north-east of Lightning Ridge, Boora Road	Jen Silcock, Russell Fairfax	2022-04-21	Palaeochannel		Barwon palaeochannels; open shrubby poplar box with scattered Hakea tephrosperma and Callitris	Eucalyptus populnea	Y	40	40d	30								0.4	Mid-trunk	2000		80	Anthropogenic?	Ehretia membranifolia	Y	1						1.1	0	?	?	20220421_115121	Central stem dead - rung? Possibly also an old scar treee?
T232	-29.3228	148.301	40km north-east of Lightning Ridge, Boora Road	Jen Silcock, Russell Fairfax	2022-04-21	Alluvial plain		Cracking clay plain; open coolibah/myall/box/Flindersia	Eucalyptus coolabah	Y	60	40	25								1.2	Mid-trunk	200	n/a	0	Natural	Alectryon oleifolium	Y	1						0.4	0.2	?	?	20220421_121359
T233	-29.4005	148.413	Bukalla Road, north-west of Collarenebri	Jen Silcock, Russell Fairfax	2022-04-21	Palaeochannel (sandhill)		Outer Barwon palaeochannels. Sandhills along Mungaroo/Warrambool Creek; open poplar box, shrubby	Eucalyptus populnea	Y	40	30	30	20d							1.2	Fallen branch	300			Natural	Eremophila mitchellii	Y	5	4					1.5	0.1	?	?	20220421_135235	Einadia also growing in same hollow
T234a	-29.4325	148.405	Bukalla Road, north-west of Collarenebri	Jen Silcock, Russell Fairfax	2022-04-21	Palaeochannel (sandhill)		Outer Barwon palaeochannels. Sandhills along Mungaroo/Warrambool Creek; open poplar box, shrubby	Eucalyptus populnea	Y	80d	18	18	17	17	16	16	16	16	16	0	Cut stump	4900	n/a	0	Anthropogenic (post-contact)	Pittosporum anguistifolium	Y	5						2.5	0	?	?		Double guest
T234b	-29.4325	148.405	Bukalla Road, north-west of Collarenebri	Jen Silcock, Russell Fairfax	2022-04-21	Palaeochannel (sandhill)		Outer Barwon palaeochannels. Sandhills along Mungaroo/Warrambool Creek; open poplar box, shrubby	Eucalyptus populnea	Y	80d	18	18	17	17	16	16	16	16	16	0	Cut stump	4900	n/a	0	Anthropogenic (post-contact)	Ventilago viminalis	Y	0.5						1	0	?	?		Double guest
T235	-29.4313	148.407	The Ridge Road, WNW of Collarenebri	Jen Silcock, Russell Fairfax	2022-04-21	Palaeochannel (plain)		Outer Barwon palaeochannels, along Mungaroo/Warrambool Creek; open shrubby poplar box on clay loam	Eucalyptus populnea	Y	30	20	23	20d	15d	5d					0.9	Fallen branch	24			Natural	Geijera parviflora	Y	0.1						4	0	?	?		Branch has been cut - stone? = CMT. But hollow natural.
T236	-29.3942	148.314	The Ridge Road, WNW of Collarenebri	Jen Silcock, Russell Fairfax	2022-04-21	Alluvial plain		Between branches of palaeochannel; open coolibah woodland with scattered shrubs and occasional Eucalyptus populnea	Eucalyptus populnea	Y	40	40	20d								0.2	Mid-trunk (central bowl)	400	n/a	0	Anthropogenic (post-contact)	Apophyllum anomalum	Y	10						2	0	?	?	20220421_145144	Tree apparently rung or cut historically, creating mid-trunk hollow
T237	-29.394	148.314	The Ridge Road, WNW of Collarenebri	Jen Silcock, Russell Fairfax	2022-04-21	Alluvial plain		Between branches of palaeochannel; open coolibah woodland with scattered shrubs and occasional Eucalyptus populnea	Eucalyptus coolabah	Y	40	30	30	30d	25	20					0.2	Mid-trunk (central bowl)	3000	n/a	0	Anthropogenic (post-contact)	Apophyllum anomalum	Y	13						2	0	?	?		Tree apparently rung or cut historically, creating mid-trunk hollow
T238	-29.3767	148.295	The Ridge Road, WNW of Collarenebri	Jen Silcock, Russell Fairfax	2022-04-21	Palaeochannel		Barwon palaeochannels; sandhills and swamps; open poplar box/coolibah woodland, shrubby; loamy clay flat around lagoon	Eucalyptus populnea	Y	25	25	20								1	Cut branch	360	n/a	0	Anthropogenic (post-contact)	Geijera parviflora	Y	1						0.4	0	0.01	Lagoon
T239	-29.3639	148.284	The Ridge Road, WNW of Collarenebri	Jen Silcock, Russell Fairfax	2022-04-21	Palaeochannel		Barwon palaeochannels; sandhill area; open box/cypress with well-spaced but diverse shrubs	Eucalyptus populnea	Y	30	30	20								1	Mid-trunk	150	n/a	0	Anthropogenic (post-contact)?	Geijera parviflora	Y	6						3	0	?	?	20220421_160615	Tree apparently rung or cut historically, creating mid-trunk hollow
T240	-29.364	148.282	The Ridge Road, WNW of Collarenebri	Jen Silcock, Russell Fairfax	2022-04-21	Palaeochannel		Barwon palaeochannels; sandhill area; open box/cypress with well-spaced but diverse shrubs	Eucalyptus populnea	Y	30	30	30	30	30						1.2	Mid-trunk	not recorded	n/a	0	Natural?	Geijera parviflora	Y	1	1					1.3	not recorded	?	?	Russ phone	Box thorn growig in same hollow
T241	-29.4389	148.233	Barwon palaeochannels; shrubby box woodland	Jen Silcock, Russell Fairfax	2022-04-21	Palaeochannel		Barwon palaeochannels; shrubby box woodland	Eucalyptus populnea	Y	34	30	20d								0.8	Mid-trunk	150	n/a	0	Anthropogenic (post-contact)?	Geijera parviflora	Y	1						1	0	?	?		Tree apparently rung or cut historically, creating mid-trunk hollow
T242a	-30.0133	147.565	Boorooma Creek road	Jen Silcock	2022-04-22	Stony rise		Stony rise; open mulga/box/Eremophila mitchellii/wilga	Eucalyptus populnea	Y	55	50									1.3	Fallen branch	1600	n/a	0	Natural	Geijera parviflora	Y	1						0.5	0.1	?	?	20220422_114625	Double wilga guests; dead wilga overhanging hollow
T242b	-30.0133	147.565	Boorooma Creek road	Jen Silcock	2022-04-22	Stony rise		Stony rise; open mulga/box/Eremophila mitchellii/wilga	Eucalyptus populnea	Y	55	50									1.3	Fallen branch	1600	n/a	0	Natural	Geijera parviflora	Y	1						0.5	0.1	?	?	20220422_114625	Double wilga guests; dead wilga overhanging hollow
T243	-29.8065	147.499	Kurrajong Road, east of Narran Lake	Jen Silcock	2022-04-22	Run-on area and sandridge		Box run-on area and adjacent spinifex sandridge; some huge boxes but low density of CMTs	Eucalyptus populnea	N	27d	21d	18d								0	Central hollow (base of tree)	not recorded	n/a	0	Natural	Geijera parviflora	Y	11	7					3	0.1	?	?
T244	-29.7674	147.684	Kurrajong Road, SSW of Cumborah	Russell Fairfax	2022-04-22	Run-on area		Run-on area off stony ridges; box/mulga/wilga/cypress/Eremophila mitchellii	Eucalyptus populnea	Y	30	25d									1	Mid-trunk hollow	750	n/a	0	Natural?	Ehretia membranifolia	Y	2	1	1				1.2	0	?	?		Tree has been damaged apparently by grader + one branch cut by chainsaw, but hollow apparently natural
T245	-29.7671	147.684	Kurrajong Road, SSW of Cumborah	Russell Fairfax	2022-04-22	Run-on area		Run-on area off stony ridges; box/mulga/wilga/cypress/Eremophila mitchellii	Eucalyptus populnea	Y	100										1.7						Eremophila mitchellii	Y	6											CHECK DETAILS WITH RUSS
T246	-29.6846	147.792	Cumborah-Lightning Ridge Road	Jen Silcock, Russell Fairfax	2022-04-22	Stony rise/run-on flat		Stony, sandy low ridge, leading to run-on box flat; box/Eremophila mitchellii/wilga/scattered mulga and pine	Eucalyptus populnea	Y	50	40	35	30							0.7	Mid-trunk hollow (cut branch)	1200	n/a	0	Anthropogenic (post-contact)	Geijera parviflora	N	12						4	0	?	Cumborah springs?	20220422_145409	Wilga recently dead; middle of tree taken for fencepost (now lying on ground), creating hollow
T247	-29.685	147.792	Cumborah-Lightning Ridge Road	Russell Fairfax	2022-04-22	Stony rise/run-on flat		Stony, sandy low ridge, leading to run-on box flat; box/Eremophila mitchellii/wilga/scattered mulga and pine	Eucalyptus populnea	Y	106										2.15	Scar	not recorded				Geijera parviflora	Y	13						4	0	?	Cumborah springs?		CHECK DETAILS WITH RUSS
T248	-29.531	147.947	c.5km south of Lighting Ridge on Cumborah Road	Jen Silcock	2022-04-22	Outer palaeohannels (plain)		Open box/rosewood/Atalaya plain on clay loam; scattered belah and shrubs	Eucalyptus populnea	Y	30	30	25	25	20	15					0.3	Mid-trunk hollow (central branch poisoned)	600	n/a	0	Anthropogenic (post-contact)	Apophyllum anomalum	Y	3	1					1.5	0	?		20220422_152856	Hollow created by middle-trunk being poisoned + another stump cut later
T249	-29.5308	147.947	c.5km south of Lighting Ridge on Cumborah Road	Russell Fairfax	2022-04-22	Outer palaeohannels (plain)		Open box/rosewood/Atalaya plain on clay loam; scattered belah and shrubs	Eucalyptus populnea	Y	35	31									0.9	Mid-trunk hollow (central branch poisoned)	not recorded	n/a	0	Anthropogenic (post-contact)	Pimelea microcephala	Y	??						0.9	0	?
T250	-29.5223	148.004	c.10km south of Lightning Ridge towards Walgett	Jen Silcock, Russell Fairfax	2022-04-22	Outer palaeohannels (plain)		Open box/Eremoophila mitchellii/Atalaya hemiglauca plain, scattered coolibah; light clay; scattered shrubs	Eucalyptus populnea	Y	70	60	60								1.5	Mid-trunk	2400	n/a	0	Anthropogenic (Indigenous)?	Apophyllum anomalum	Y	15d	8					1.5	0	?		20220422_161446	Basal scar + small scar above guest - very modified tree, and mid-trunk hollow seems likely to be anthropogenic. Host multi-trunked above 1.5m (measured) but 110cm DBH below this - very big tree
T251	-29.5224	148.004	c.10km south of Lightning Ridge towards Walgett	Jen Silcock, Russell Fairfax	2022-04-22	Outer palaeohannels (plain)		Open box/Eremoophila mitchellii/Atalaya hemiglauca plain, scattered coolibah; light clay; scattered shrubs	Eucalyptus populnea	Y	35	30	20	20d	5d						0.6	Cut branch	1050	n/a	0	Anthropogenic (post-contact)	Atalaya hemiglauca	Y	6						2.5	0	?		20220422_161845	Rough cut but probably post-contact based on size of resprouts
T252	-29.61	148.077	Lightning Ridge-Walgett Road, near Mungindi turn-off	Jen Silcock, Russell Fairfax	2022-04-22	Palaeochannel (sandhill)		Barwon palaeochannels. Open poplar box; shrubby; edge of sandhill	Eucalyptus populnea	Y	40	20	10d	5d							1.4	Cut branch	750	n/a	0	Anthropogenic (post-contact)	Alstonia constricta	Y	3	1					1.4	0	?			In steel axe cut
T253	-29.6108	148.076	Lightning Ridge-Walgett Road, near Mungindi turn-off	Jen Silcock, Russell Fairfax	2022-04-22	Palaeochannel (sandhill)		Barwon palaeochannels. Open poplar box; shrubby; edge of sandhill	Eucalyptus populnea	Y	80	40	10								0.5	Mid-trunk (fallen branch)	150	n/a	0	Natural	Geijera parviflora	Y	3	1					1	0.05	?
T254	-29.5148	148.148	c.11km east of Lightning Ridge-Walgett road towards Mungindi	Jen Silcock, Russell Fairfax	2022-04-22	Palaeochannel (sandhill)		Barwon palaeochannels. Sandhill 'camp' area; huge poplar box and pine, diverse shrubs, nutgrass + Dichondra	Eucalyptus populnea	Y	120										3	Mid-trunk	not measurable	n/a	0	Natural	Geijera parviflora	Y	0.5						0.25	0	?		20220422_170858	Scar above guest, but hollow apparently natural?
T255	-29.5148	148.149	c.11km east of Lightning Ridge-Walgett road towards Mungindi	Jen Silcock, Russell Fairfax	2022-04-22	Palaeochannel (sandhill)		Barwon palaeochannels. Sandhill 'camp' area; huge poplar box and pine, diverse shrubs, nutgrass + Dichondra	Eucalyptus populnea	Y	30	20	5								1	Fallen branch	500	n/a	0	Natural	Geijera parviflora	Y	1						1	0	?			Fallen branch; tree has one steel-cut stump but hollow natural
T256	-29.1726	148.628	Goondoobluie gravel pit	Jen Silcock	2022-04-23	Sandy rise		Open poplar box woodland on low sandy/stony rise above Moonie River; scalded areas; very disturbed area	Eucalyptus populnea	Y	30	30	20	15d							0.8	Mid-trunk	400	n/a	0	Anthropogenic (post-contact)?	Ehretia membranifolia	Y	4d	3	2	0.5	0.5	0.5	1.4	0	0.2	River		Lots of trees with this multi-stemmed growth form in this area - have apparently had central stem rung
T257	-29.1726	148.628	Goondoobluie gravel pit	Jen Silcock	2022-04-23	Sandy rise		Open poplar box woodland on low sandy/stony rise above Moonie River; scalded areas; very disturbed area	Eucalyptus populnea	Y	30	20									0.7	Fallen branch	100	n/a	0	Natural	Geijera parviflora	Y	1						0.4	0.03	0.2	River		Hollow created by fallen branch of live box; coordinates approximate only
T258	-29.1726	148.628	Goondoobluie gravel pit	Jen Silcock	2022-04-23	Sandy rise		Open poplar box woodland on low sandy/stony rise above Moonie River; scalded areas; very disturbed area	Eucalyptus populnea	Y	30	20	20								0.6	Fallen branch	not recorded	n/a	0	Natural	Geijera parviflora	N	8						2	0.02	0.2	River		Recently dead; coordinates approximate only
T259	-29.1727	148.627	Goondoobluie gravel pit	Jen Silcock	2022-04-23	Sandy rise		Open poplar box woodland on low sandy/stony rise above Moonie River; scalded areas; very disturbed area	Eucalyptus populnea	Y	30	25d	25d								1	Mid-trunk	300	n/a	0	Anthropogenic (post-contact)?	Geijera parviflora	Y	10						2.3	0	0.2	River	20220423_085940	Lots of trees with this multi-stemmed growth form in this area - have apparently had central stem rung
T260	-28.9445	148.769	West of Mungindi on Gunnindaddy Road	Jen Silcock, Russell Fairfax	2022-04-23	Sandy rise		Narrow shrubby box remnant in cropland	Eucalyptus populnea	N	25										0.5	Stump (cut)	300	n/a	0	Anthropogenic (post-contact)	Senna artemisioides subsp. artemisioides	Y	not measured						0.7	0
T261	-28.9436	148.762	West of Mungindi on Gunnindaddy Road	Jen Silcock, Russell Fairfax	2022-04-23	Sandy rise		Narrow shrubby box remnant in cropland	Eucalyptus populnea	Y	40	30	10	8	5d						0.9	Mid-trunk	600	n/a	0	Natural?	Geijera parviflora	Y	3						1.1	0				Trunk has been cut my steel axe, which may have contributed to hollow development - guest growing near but not in hollow
T262a	-28.9581	148.6	West of Mungindi on Gunnindaddy Road	Jen Silcock	2022-04-23	Palaeochannels		Open poplar box on sandhill, with Corymbia tessellaris, Callitris, Alstonia, wilga, Acacia excelsa, Acacia murrayana, wilga; dense buffel groundlayer	Eucalyptus populnea	Y	40	40	30	30	25	15					1	Fallen branch	1250	n/a	0	Natural	Alstonia constricta	Y	0.5	0.5					0.5	0.1			20220423_110005	Pair of Alstonias, growing in hollow with Cymbidium canaliculatum
T262b	-28.9581	148.6	West of Mungindi on Gunnindaddy Road	Jen Silcock	2022-04-23	Palaeochannels		Open poplar box on sandhill, with Corymbia tessellaris, Callitris, Alstonia, wilga, Acacia excelsa, Acacia murrayana, wilga; dense buffel groundlayer	Eucalyptus populnea	Y	40	40	30	30	25	15					1	Fallen branch	1250	n/a	0	Natural	Alstonia constricta	Y	0.5						0.3	0.1			20220423_110005	Pair of Alstonias, growing in hollow with Cymbidium canaliculatum
T263	-28.9591	148.6	West of Mungindi on Gunnindaddy Road	Jen Silcock	2022-04-23	Palaeochannels		Open poplar box on sandhill, with Corymbia tessellaris, Callitris, Alstonia, wilga, Acacia excelsa, Acacia murrayana, wilga; dense buffel groundlayer	Eucalyptus populnea	Y	50	40	30	30	20d						1.5	Mid-trunk	9000	n/a	0	Anthropogenic (post-contact)?	Geijera parviflora	Y	0.5						0.3	0			20220423_110810	Wilga not healthy. Huge box >2m circumference, branching at 1.5m (looks like central stem - now fallen - may have been rung or poisoned a long time ago thus causing resprouts). Einadia also in hollow.
T264	-28.9594	148.6	West of Mungindi on Gunnindaddy Road	Jen Silcock	2022-04-23	Palaeochannels		Open poplar box on sandhill, with Corymbia tessellaris, Callitris, Alstonia, wilga, Acacia excelsa, Acacia murrayana, wilga; dense buffel groundlayer	Eucalyptus populnea	Y	60	40	40	20d	20d	20d	15d				1.6	Mid-trunk	225	n/a	0	Natural	Geijera parviflora	Y	1						0.2	0				This is an old scar tree + has a steel cut branch, but guest hollow appears to be natural
T265	-28.8527	148.464	Dirranbandi-Bumble/Diamond Tank Road, south-east of Dirranbandi	Jen Silcock, Russell Fairfax	2022-04-23	Alluvial plain		Historically-rung poplar box woodland on light-clay plain just south of Big Warrambool; grassy with sattered but diverse shrubs	Eucalyptus populnea	Y	30	30	30	25	20	15	15	10d	10d		1.2	Mid-trunk (fallen branch)	50	n/a	0	Anthropogenic (post-contact)	Atalaya hemiglauca	Y	2	0.5					0.7	0			20220423_114749	Tree is a scar tree + historically ringbarked; hollow created by fallen resprouting branch post-ringbarking, so ultimately anthropogenic
T266	-28.8528	148.464	Dirranbandi-Bumble/Diamond Tank Road, south-east of Dirranbandi	Jen Silcock, Russell Fairfax	2022-04-23	Alluvial plain		Historically-rung poplar box woodland on light-clay plain just south of Big Warrambool; grassy with sattered but diverse shrubs	Eucalyptus populnea	Y	20	15	15d	15d	10	10	10d	10d	10d	3d	0.3	Mid-trunk (fallen branch)	40	n/a	0	Anthropogenic (post-contact)	Geijera parviflora	Y	1						0.8	0				Tree historically ringbarked; hollow created by fallen resprouting branch post-ringbarking, so ultimately anthropogenic
T267	-28.6804	148.537	Dirranbandi-Mungindi road	Jen Silcock, Russell Fairfax	2022-04-23	Palaeochannel (sandhill)		Buffel sandridge; open box/rosewood/Callitris/Ehretia/Ventilago	Eucalyptus populnea	Y	35	30	20								1	Mid-trunk (central bowl)	625	n/a	0	Natural?	Geijera parviflora	Y	8	8					2.5	?				Seen from car; tree may have been poisoned or rung thus resprouting, but this is not obvious from form of other trees or on tree itself
T268	-28.6901	148.634	South of Dunwinnie	Jen Silcock	2022-04-23	Palaoechannel (plain)		Palaeochannel; mixed shrubby woodland on loamy plain; diverse shrub layer	Eucalyptus populnea	Y	40	40	40	30							1.6	Mid-trunk (fallen branch)	600	n/a	0	Natural?	Atalaya hemiglauca	Y	3						3	0.1				Tree may have been poisoned or rung, but hollow apparently created by fallen central stem - natural?
T269a	-28.6894	148.634	South of Dunwinnie	Russell Fairfax	2022-04-23	Palaoechannel (plain)		Palaeochannel; mixed shrubby woodland on loamy plain; diverse shrub layer	Eucalyptus populnea	Y	34	34	34								?	Mid-trunk	755	n/a	0	Natural?	Eremophila mitchellii	Y	0.3	0.2					0.3	0.1				Double guest + also Capparis lasiantha in same hollow. If resprouting due to modification, then Indigenous - possibly natural?
T269b	-28.6894	148.634	South of Dunwinnie	Russell Fairfax	2022-04-23	Palaoechannel (plain)		Palaeochannel; mixed shrubby woodland on loamy plain; diverse shrub layer	Eucalyptus populnea	Y	34	34	34								?	Mid-trunk	755	n/a	0	Natural?	Alectryon oleifolium	Y	1						0.8	0.1				Double guest + also Capparis lasiantha in same hollow. If resprouting due to modification, then Indigenous - possibly natural?
T270	-28.3721	148.823	Just south of Nindigully on Carnarvon Highway	Jen Silcock, Russell Fairfax	2022-04-23	Sandhill (riverine)		Edge of sandridge adjacent to Moonie River; box/wilga/Acacia excelsa open shrubby woodland; scattered Callitris	Eucalyptus populnea	Y	20										1.5	Fallen branch	25	n/a	0	Natural	Geijera parviflora	Y	1						0.3	0.05
T271	-28.3543	148.827	Nindigully Dump, just east of town	Jen Silcock, Russell Fairfax	2022-04-23	Sandhill (riverine)		Sandridge with box/Callitris/wilga/ironwood; scattered Eucalyptus melanophloia	Eucalyptus largiflorens	Y	34	32									0.4	Old scar hollow	1500	SW	45	Anthropogenic (Indigenous)	Alectryon oleifolium	Y	32						8	0	0.4	River	20220423_152518; 20220423_152541; 20220423_154115	Appears to have been an Indigenous scar hollow
T272	-28.1672	148.72	South-east of St George towards Nindigully	Jen Silcock, Russell Fairfax	2022-04-23	Sandhill (riverine)		Broad, low sandridge of Balonne River; poplar box/Corymbia tessellaris/coolibah/buffel	Eucalyptus coolabah	Y	64										2.5	Mid-trunk	not measurable	n/a	0	Natural?	Alectryon oleifolium	Y	0.5						0.2	0.01				In fork of three big stems - multi-trunked above breast height; could also be an Acacia salicina, but leaf venation appeared to be rosewood
T273	-28.0817	148.556	Whyenbah Road, south-west of St George	Russell Fairfax	2022-04-24	Alluvial levee		Poplar box shrubby woodland; Acacia salicina abundant in midstorey	Eucalyptus populnea	Y	40										1.4	Mid-trunk	50	n/a	0	Anthropogenic (post-contact)	Acacia salicina	Y	0.5						0.38	0		River		Also Einadia nutans in same hollow; main stem lost and resprouting about frontier period
T274	-28.0819	148.556	Whyenbah Road, south-west of St George	Russell Fairfax	2022-04-24	Alluvial levee		Poplar box shrubby woodland; Acacia salicina abundant in midstorey	Eucalyptus populnea	Y	28	19									1.1	Mid-trunk	not recorded	n/a	0	Anthropogenic (post-contact)	Acacia salicina	Y	0.5						0.5	0		River		Also Einadia nutans in same hollow; main stem lost and resprouting about frontier period
T275a	-28.0822	148.556	Whyenbah Road, south-west of St George	Russell Fairfax	2022-04-24	Alluvial levee		Poplar box shrubby woodland; Acacia salicina abundant in midstorey	Eucalyptus populnea	Y	15	10									1	Mid-trunk	78.5	n/a	0	Anthropogenic (post-contact)	Acacia salicina	Y	0.5						0.4	0		River		Double guest - cut/rung early in European settlement then resprouted
T275b	-28.0822	148.556	Whyenbah Road, south-west of St George	Russell Fairfax	2022-04-24	Alluvial levee		Poplar box shrubby woodland; Acacia salicina abundant in midstorey	Eucalyptus populnea	Y	15	10									1	Mid-trunk	78.5	n/a	0	Anthropogenic (post-contact)	Acacia salicina	Y	0.5						0.4	0		River		Double guest - cut/rung early in European settlement then resprouted
T276	-28.0823	148.556	Whyenbah Road, south-west of St George	Russell Fairfax	2022-04-24	Alluvial levee		Poplar box shrubby woodland; Acacia salicina abundant in midstorey	Eucalyptus populnea	Y	22	20									1.1	Mid-trunk	78.5	n/a	0	Anthropogenic (post-contact)	Acacia salicina	Y	0.5						0.2	0		River
T277a	-28.0824	148.556	Whyenbah Road, south-west of St George	Russell Fairfax	2022-04-24	Alluvial levee		Poplar box shrubby woodland; Acacia salicina abundant in midstorey	Eucalyptus populnea	Y	27	25	19	17							1	Mid-trunk	250	n/a	0	Anthropogenic (post-contact)	Acacia salicina	Y	0.5						0.5	0		River		Triple guest
T277b	-28.0824	148.556	Whyenbah Road, south-west of St George	Russell Fairfax	2022-04-24	Alluvial levee		Poplar box shrubby woodland; Acacia salicina abundant in midstorey	Eucalyptus populnea	Y	27	25	19	17							1	Mid-trunk	250	n/a	0	Anthropogenic (post-contact)	Acacia salicina	Y	0.5						0.4	0		River		Triple guest
T277c	-28.0824	148.556	Whyenbah Road, south-west of St George	Russell Fairfax	2022-04-24	Alluvial levee		Poplar box shrubby woodland; Acacia salicina abundant in midstorey	Eucalyptus populnea	Y	27	25	19	17							1	Mid-trunk	250	n/a	0	Anthropogenic (post-contact)	Acacia salicina	Y	0.5						0.4	0		River		Triple guest
T278	-28.0825	148.556	Whyenbah Road, south-west of St George	Russell Fairfax	2022-04-24	Alluvial levee		Poplar box shrubby woodland; Acacia salicina abundant in midstorey	Eucalyptus populnea	Y	41										1.1	Mid-trunk	250	n/a	0	Natural	Acacia salicina	Y	0.3						0.2	0.02		River		Two resprouts, long dead, off natural branch fall; live poplar box DBH = 41dbh but tree multi-trunked
T279	-26.8663	148.046	Mitchell-St George road north of Dunkeld	Jen Silcock, Russell Fairfax	2022-04-24	Alluvial plain		Open poplar box flat along Maranoa River; grassy with scattered shrubs (wilga, Eremophila mitchellii, Acacia salicina)	Eucalyptus populnea	Y	40	40	40	40							1	Mid-trunk	260	n/a	0	Natural?	Acacia salicina	Y	1						0.5	0		River		Mother salicina overhanging hollow; low density of scar trees but many cut stems; this mid-trunk hollow is possibly natural?
T280	-26.7969	148.021	Mitchell-St George road north of Dunkeld	Jen Silcock, Russell Fairfax	2022-04-24	Alluvial levee		Slight rise along Maranoa River; open poplar box with scattered shrubs	Eucalyptus populnea	Y	33	33									1	Mid-trunk	400	n/a	0	Anthropogenic (post-contact)	Acacia salicina	Y	2						1.3	0		River		Old cut/rung stump with two resprouts
T281	-25.5947	145.674	Bullecourt, Langlo Road, north-west of Charleville	Chris Crafter	2022-04-17	Plain		Open poplar box	Eucalyptus populnea	Y	35										0.1	Fallen branch	1200			Natural	Brachychiton populneus	Y	15						8	?			From Chris via text	Coordinates given for house
T282	-31.247	138.633	Bulls Gap track, 15-20km south of Blinman, SA	Mike Bremers	2019	Creekline		Broad sandy creekbed	Eucalyptus camaldulensis	Y	80	40									0.6	Mid-trunk	not measurable	?	?	Natural	Callitris glaucophylla	Y	8						6			River	Mike Bremers to Jane Pye, via email	Coordinates and measurements approximate (estimated from photo)
T283	-26.4405	146.22	Charleville town common, past second grid on old Cunnamulla road	Jen Silcock	2022-08-27	Alluvial levee		Open poplar box with buffel, on sand levee	Eucalyptus populnea	Y												Mid-trunk				Natural	Eremophila longifolia	Y												NOT MEASURED YET
T284	-26.3894	146.264	Edge of Charleville town, Wellwater road	Russell Fairfax	2022-08-02	Alluvial levee		Open poplar box with buffel, on sand levee	Eucalyptus populnea	Y	25										0.5	Cut branch	12cm diam			Anthropogenic	Eremophila mitchellii	Y	5						10	0				Apparently in very old cut
T285	-26.3896	146.264	Edge of Charleville town, Wellwater road	Russell Fairfax	2022-08-02	Alluvial levee		Open poplar box with buffel, on sand levee	Eucalyptus populnea	Y	46										1.6	Cut branch	10cm diam			Anthropogenic?	Denhamia oleaster	Y	seedling						5	0				Apparently very old cut
T286	-26.3896	146.264	Edge of Charleville town, Wellwater road	Russell Fairfax	2022-08-02	Alluvial levee		Open poplar box with buffel, on sand levee	Eucalyptus populnea	Y	59										1.6	Hollow trunk	24cm diam			Anthropogenic?	Denhamia cunninghamii	Y	0.1	0.1	0.1	0.1	2d	2d	0.3	0				Tree has been burnt inside
T287	-26.4414	146.221	Charleville town common, past second grid on old Cunnamulla road	Jen Silcock	2022-08-27	Alluvial levee		Open poplar box with buffel, on sand levee	Eucalyptus populnea	Y																	Brachychiton populneus	Y
T288	-25.7678	145.884	Wadeholme, Middle Creek road	Jen Silcock, Russell Fairfax	2022-07-07	Plain		Box/mulga flat, selectively thinned	Eucalytpus populnea	Y	40	35	35	22							1.2	Mid-trunk hollow				Natural?	Geijera parviflora	Y	3						0.8				Seen while driving back from Noella at dusk
T289	-32.6844	149.028	big Kurrajong in Yellow box WIRADJURI country	Jane Pye	2022-10-20	??			Eucalyptus coolabah	Y											1.5	Mid-trunk hollow				Anthropogenic	Brachychiton populneus	Y	15							0			Spotted by Jane while driving	Host (coolibah?) is a scar tree
T290	-26.4566	146.218	Eastern boundary of Croxdale, west of Charleville	Jen Silcock, Russell Fairfax	2022-11-21	Alluvial levee		Sand ridge adjacent to Warrego River; open poplar box/Callitris/Acacia excelsa woodland	Eucalyptus populnea	Y	40	30	30	30	30	25	15	15	15	10	0.7	Cut branch				Anthropogenic	Eremophila mitchellii	Y	1						1	0		River		Highly modified tree - multi-stemmed (pre-European), 8 chainsaw-cut branches; at fence corner
T291	-26.4566	146.218	Eastern boundary of Croxdale, west of Charleville	Jen Silcock, Russell Fairfax	2022-11-21	Alluvial levee		Sand ridge adjacent to Warrego River; open poplar box/Callitris/Acacia excelsa woodland	Eucalyptus populnea	Y	20	20	10								0.8	Mid-trunk hollow				Anthropogenic? (post-contact)	Eremophila mitchellii	Y	1.5						1	0		River		Box has appearance of having been rung historically
T292	-26.445	146.174	Croxdale, west of Charleville	Jen Silcock, Russell Fairfax	2022-11-21	Plain		Box/muga/ironbark/wilga/cypress mixed open woodland on sandy loam	Eucalyptus populnea	Y	40	20									1.2	Branch hollow	200			Natural	Senna artemisioides subsp. filifolia	Y	1.5						1			River
T293	wpt1888		Stock Route west of Charleville	Jen Silcock, Russell Fairfax	2022-12-04	Plain		Box/wilga/Eremophila mitchellii/cypress mixed open woodland on plain; Ventilago viminalis and Acacia excelsa common	Eucalyptus populnea	Y	40	35									3	Branch hollow	300			Natural	Alectryon oleifolium	Y	17						3	0.05		River		Appearance of natural fallen branch hollow; large scarred box 50m away; run-on area with large box/mulga nearby
T294	-27.8689	148.722	St George-Surat road, c.30km north of St George	Jen Silcock, Russell Fairfax	2022-12-19	Plain		Mulga/box roadside remnant	Eucalyptus populnea	Y	40	40	20								0.2	Mid-trunk				Natural	Alectryon oleifolium	Y	2						1.2	?		River		Tree not a CMT - has appearance of natural TinT
T295
T296
T297
T298
T299
T300

## Sheet: notes
Where DBH was measured on two axis, average taken.
DBH of host trees measured at 1.5m
Diameter of guest trees measured at 10cm from base

## Sheet: guest species
Species	Indigenous name/s	Common name/s	Known uses/significance	Seed type	Seed size	Dispersal	Dormancy?	Germination information	Notes	References
Geijera parviflora		Wilga
Ehretia membranifolia		Peach bush
Alectryon oleifolium		Rosewood	Women's tree
Capparis mitchellii		Wild orange	Women's tree
Atalaya hemiglauca		Whitewood
Flindersia maculosa		Leopardwood
Alstonia constricta		Quinine

## Sheet: TinTs_visited Sept2020
Number	Guest species	Host species	Latitude (dec.degrees)	Longitude (dec.degrees)	Observer/s	Date	Photo number	Property	Location	Landform	Guest alive?	Guest DBH	Host alive?	Host DBH	Height above ground	Hollow type	Hollow size	Hollow aspect	Distance to nearest CMT	Distance to habitation sign	Distance to water	Water type	No. wilgas in 1ha	No. peach bushes in 1ha	No. rosewoods in 1ha	No. quinines in 1ha	No. wild oranges in 1ha	No.butter bush in 1ha	Notes
1	Geijera parviflora	Eucalyptus populnea	-29.8297	147.886	Jane Pye, Jen Silcock, Rowan Fairfax	2020-09-01	20200901_082013	Gingie	Just west of house	Sandhills along paleochannels	Yes		Yes		(measured from base of guest)	e.g. branch, middle of trunk				e.g. camp site, stone flakes		e.g. swamp, well
2	Geijera parviflora	Eucalyptus populnea	-29.828	147.882	Jane Pye, Jen Silcock, Rowan Fairfax	2020-09-01	20200901_084224	Gingie	Just west of house	Sandhills along paleochannels	Yes		Yes						Host is scarred
3	Alstonia constricta	Eucalyptus populnea	-29.8251	147.883	Jane Pye, Jen Silcock, Rowan Fairfax	2020-09-01	20200901_090940	Gingie	Just west of house	Sandhills along paleochannels	Yes		Yes
4	Capparis mitchellii	Eucalyptus populnea	-29.7717	147.918	Jane Pye, Jen Silcock, Rowan Fairfax	2020-09-01	20200901_112451	Gingie	North of house	Sandhills along paleochannels	No		Yes						Scar and ring tree nearby										Only TinT in this paddock
5	Alectryon oleifolium	Eucalyptus coolibah	-29.8223	147.857	Jane Pye, Jen Silcock, Rowan Fairfax	2020-09-01	20200901_143141	Gingie	Off Walgett-Cumborah road	Sandhills along paleochannels	No		Yes																Lots of scar trees in area
6	Geijera parviflora	Eucalyptus populnea	-29.7994	147.82	Jane Pye, Jen Silcock, Rowan Fairfax	2020-09-01	20200901_154349	Gingie	Off Walgett-Cumborah road	Sandhills along paleochannels	Yes		Yes																Pair of TinTs, 150m apart, on edge of sandy camp with Ehretia
7	Geijera parviflora	Eucalyptus populnea	-29.798	147.82	Jane Pye, Jen Silcock, Rowan Fairfax	2020-09-01		Gingie	Off Walgett-Cumborah road	Sandhills along paleochannels	Yes		No																Pair of TinTs, 150m apart, on edge of sandy camp with Ehretia; box tree poisoned
8	Geijera parviflora	Eucalyptus populnea	-29.8409	147.905	Jane Pye, Jen Silcock, Rowan Fairfax	2020-09-02	20200902_084925	Gingie	South-east of house	Sandhills along paleochannels	Yes		Yes
9	Capparis mitchellii	Eucalyptus populnea	-29.8565	147.868	Jane Pye, Jen Silcock, Rowan Fairfax	2020-09-02		Gingie	South of house	Sandhills along paleochannels	Yes		Yes
10	Capparis mitchellii	Eucalyptus populnea	-29.8748	147.855	Jane Pye, Jen Silcock, Rowan Fairfax	2020-09-02	20200903_102325	Gingie	South of house	Sandhills along paleochannels	Yes		Yes
11	Pittosporum angustifolium	Eucalyptus coolibah	-29.8554	147.908	Jane Pye, Jen Silcock, Rowan Fairfax	2020-09-02	20200902_145404	Gingie	South-east of house	Near swamp	No		Yes																Coolibah poisoned
12	Atalaya hemiglauca	Eucalyptus populnea	-29.8812	147.831	Jane Pye, Jen Silcock, Rowan Fairfax	2020-09-02	20200902_154551 - 20200902_154659	Gingie	South-east of house	Sandhills along paleochannels	Yes		Yes																Pair of TinTs, in area with lots of scar trees
13	Alectryon oleifolium/Eremophila mitchellii?	Eucalyptus populnea	-29.8812	147.831	Jane Pye, Jen Silcock, Rowan Fairfax	2020-09-02	20200902_154551 - 20200902_154659	Gingie	South-east of house	Sandhills along paleochannels	Yes		No																Pair of TinTs, in area with lots of scar trees
14	Eremophila mitchellii	Eucalyptus populnea	-29.8719	147.858	Jane Pye, Jen Silcock, Rowan Fairfax	2020-09-03		Gingie	South of house	Sandhills along paleochannels	Yes		Yes
15	Alectryon oleifolium	Eucalyptus populnea	-29.8714	147.86	Jane Pye, Jen Silcock, Rowan Fairfax	2020-09-03	20200903_104507	Gingie	South of house	Sandhills along paleochannels	Yes		Yes
16	Apophyllum anomalum	Eucalyptus populnea	-29.8711	147.861	Jane Pye, Jen Silcock, Rowan Fairfax	2020-09-03	20200903_105545, 20200903_105635	Gingie	South of house	Sandhills along paleochannels	Yes		Yes
17	Geijera parviflora	Eucalyptus populnea	-29.8668	147.866	Jane Pye, Jen Silcock, Rowan Fairfax	2020-09-03		Gingie	South of house	Sandhills along paleochannels	Yes		Yes

## Sheet: Areas searched
Location	Vegetation description	Lat	Long	Area searched (m2)	Time searched (person minutes)	Soil	Dominant species	Number of potential hollows seen	Indigenous CMTs	Notes	European CMTs	Notes	Shrub abundance	Potential guests present	Total spp_potential guests	Number TinTs found	Notes
Lake Karatta, Currawinya NP	Western shore of lake; open Eucalyptus largiflorens woodland	-28.8928	144.287	15000	20	Sandy loam	Eucalyptus largiflorens	6	2	2 small scar trees	0		Scattered	Eremophila sturtii, Dodonaea viscosa	2	0
Karatta Bore, Currawinya NP	Small poplar box swamp to south of bore	-28.9237	144.271	10000	15	Cracking clay	Eucalyptus populnea	10	0		15	Numerous cut stumps (steel axe, for nearby yards)	Scattered	Muehlenbeckia florulenta, Santalum lanceolatum	2	1
Karatta Bore, Currawinya NP	Swamp/lake to west of Karatta bore	-28.9227	144.264	30000	20	Cracking clay	Eucalyptus populnea	15	1	Charcoal rub tree	10	Numerous steel axe cuts	Scattered	Santalum lanceolatum	1	1	Stumps cut for yards - could get a date and age resprouts - ask Moc. Some big old poplar boxes!
Richard Underwood Nature Refuge, north of St George	Poplar box shrubby woodland on low dunes	-27.6648	148.702	50000	60	Sandy loam	Eucalyptus populnea	30	0		0		Abundant	Diverse	8	0
Tank Paddock, Varna	Open poplar box woodland with some mulga, off low escarpment	-26.0585	145.219	20000	10	Sandy loam	Eucalyptus populnea	13	1		1		Rare	Few	2	0	Many very large, gnarled poplar boxes
Charleville-Adavale road, west of Langlo crossing	Open poplar box/mulga woodland; big box trees; run-on area	-26.0786	145.559	40000	15	Sandy loam	Eucalyptus populnea	25	1		0		Rare	Occasional Eremophila mitchellii	1	0	About 30 trees with DBH >0.4m searched; lots of hollows and potential TinT sites; 2 Abutilons and 3 Paspalidium tussocks growing in box hollows
Charleville-Adavale road, east of Langlo crossing	Poplar box shrubby woodland; run-on area	-26.1291	145.702	20000	15	Sandy loam	Eucalyptus populnea	15	1		0		Abundant	Eremophila mitchellii (dominant in midstory), wilga scattered + Capparis mitchellii, Alectryon oleifolium & Santalum lanceolatum	5	0	Most poplar boxes <0.5m DBH; one Jasminum in poplar box hollowm 1.5m up, in natural hollow in trunk
Stock Route along Warrego River, c.15km south of Charleville	Open coolibah woodland with poplar box on higher areas	-26.542	146.109	1000000	60	Cracking clay	Eucalytpus coolibah, Eucaltypus populnea	10	2		0		Scattered	Acacia victoriae, Eremophila mitchellii, Alectryon oleifolium	3	0	One Jasminum found
Poplar box swamp, Charleville Botanical Reserve	Open poplar box woodland in grey cracking clay swamp in mulga	-26.559	146.177	15000	20	Sandy loam	Eucalyptus populnea	5	0		0		Scattered	Eremophila mitchellii, Senna spp.	2	0
Outskirts of Charleville behind Graham Andrews Park/Council depot	Open poplar box woodland with mulga, shrubby understorey	-26.416	146.244	10000	30	Sandy loam	Eucalyptus populnea	10	0		0		Common	Eremophila mitchellii, Senna spp.	3	0
Tregole National Park day use area	Open poplar box woodland with diverse shrubby understorey	-26.5079	147.126	40000	45	Sandy loam	Eucalyptus populnea	10	0		0		Common	Many species - diverse	8	0	Poplar box search, c.2km x 200m, Cymbidium canaliculatum, Parsonsia eucalyptophylla both growing in box trees. No CMTs or TinTs seen, although some large boxes with potential host hollows
Morven recreation grounds	Open poplar box woodland along Hamburg Creek	-26.418	147.125	10000	15	Loam	Eucalyptus populnea	5	0		0		Rare	Few	2	0
Mungallala dump	Open poplar box woodland with buffel and wilga	-26.4488	147.54	10000	20	Loam	Eucalyptus populnea	10	0		0		Scattered	Wilga, Eremophila mitchellii	2	0
Junction of Womallilla Creek and Maranoa River	Open poplar box and coolibah	-26.7694	148.031	4000	5	Sandy loam	Eucalyptus populnea, Eucalyptus coolibah	10	3		0		Scattered	Wilga, Eremophila mitchellii	2	0
Big Creek road, south of Cheepie	No TinTs, 10 minutes. Open box woodland, some large poplar boxes, scaldy plain along Beechal Creek; Eremophila mitchellii, E. deserti, E. longifolia, Acacia oswaldii; no CMTs; occasional stone flakes; a few suitable hollows	-26.7956	145.043	10000	10	Sandy loam	Eucalyptus populnea	5	0		0		Scattered	Eremophila mitchellii, E. deserti, E. longifolia, Acacia oswaldii	4	0
Warrego River and surrounds, Charleville town to 2 Mile Waterhole	Open coolibah woodland with poplar box on higher areas	-26.43	146.22	10000000	1000	Sandy loam to clay	Eucalytpus coolibah, Eucaltypus populnea	20	5	Scattered scar trees	20	Cut stumps	Scattered	Wilga, Alectryon oleifolium, Acacia salicina	3	0
Charleville-Morven Road, west of Angellala Creek	Mulga/box woodland	-26.407	146.78	5000	10	Sandy loam	Eucalyptus populnea	5	0		0		Rare	Few	2	0	Coordinates approximate only
18 Mile Waterhole, Charleville	Open coolibah woodland with poplar box on higher areas	-26.191	146.371	10000	20	Sandy loam to clay	Eucalytpus coolibah, Eucaltypus populnea	8	3	Scattered scar trees	0		Scattered	Wilga, Alectryon oleifolium	2	0
North of Kyabra Creek, Quilpie-Windorah road	Open poplar box woodland with diverse trees and shrubs	-26.0125	143.26	20000	30	Sandy loam	Eucalyptus populnea	10	0		0		Common	Diverse	7	0	Beautiful old poplar boxes, not far from swamps off Kyabra Creek
Mariala NP, eastern boundary	Mulga with poplar box dominant along creeklines	-26.0269	145.113	20000	30	Sandy loam	Eucalyptus populnea	7	0		0		Scattered	Eremophila spp.	2	0
Angellala Creek, Chesterton NP	Eucalyptus populnea/Eucalyptus intertexta/Eucalyptus melanophloia grassy woodland	-26.0993	147.251	15000	30	Sandy loam	Eucalytpus populnea, E. intertexta	8	0		0		Rare	Few	2	0
Winneba House, Chesterton Range NP	Open poplar box woodland, with patches of cypress pine	-26.1341	147.384	20000	20	Sandy loam	Eucalyptus populnea	7	2		0		Rare	Few	2	0
Chesterton Range NP north of Rabbit Hut	Poplar box/brigalow woodland	-26.1341	147.384	30000	30	Sandy loam	Eucalyptus populnea	5	2		0		Scattered	patchy	3	0
Eromanga Natural History Museum	Open poplar box/mulga woodland	-26.702	143.277	20000	30	Sandy loam	Eucalyptus populnea	5	0		0		Rare	Few	2	0
Bourke-Hungerford road	Open poplar box/mulga woodland with claypans	-29.675	145.291	15000	30	Sandy loam	Eucalyptus populnea	7	0		0		Scattered	Eremophila spp., Dodonaea viscosa	3	0	Coordinates approximate only
Werai Park-Currawinya National Park boundary	Mulga woodland with scattered poplar box	-28.6608	144.899	1000000	60	Sandy loam	Eucalyptus populnea	10	0		0		Scattered	Eremophila spp., Dodonaea viscosa	3	0
Werai Watercourse, Garrawin	Open coolibah woodland on creek channels and flats	-28.4913	145.167	30000	30	Sandy loam to clay	Eucalyptus coolibah	15	1		0		Scattered	Eremophila spp., Ventilago, Alectryon, Santalum	5	0
Garrawin house	Open poplar box woodland	-28.4568	145.097	10000	20	Sandy loam	Eucalyptus populnea	6	0		3	Cut stumps	Rare	Few	2	0	Some HUGE old poplar boxes in this area
Dalby-Kogan road junction, west of Dalby	Grassy poplar box woodland	-27.1617	151.209	20000	15	Clay	Eucalyptus populnea	5	10	Most old trees scarred	5		Scattered	Acacia salicina, Acacia stenophylla, Alectryon oleifolium, Pittosporum angustifolium	4	0	Scattered old box, with mostly post-1950s trees; most single stemmed and with few low branches; hollows mostly >3m above ground
Lovells Road, east of Millmerran	Grassy poplar box woodland	-27.8705	151.287	16500	15	Clay	Eucalyptus populnea	8	2	Scar trees	1		Scattered	Acacia excelsa, Pittosporum angustifolium	2	0	Some big old poplar boxes (>50cm DBH) but few multi-stemmed and very few hollows
Truck pullover, Brigalily, Millmerran-Inglewood road	Poplar box shrubby woodland along Native Dog Creek	-28.1798	151.183	5000	20	Clay loam	Eucalyptus populnea	7	0		0		Common	Geijera parviflora	1	0	Big (>22cm DBH) boxes, mostly single-trunked and few suitable hollows
South-west of Inglewood towards Yelarbon	Poplar box/wilga shrubby woodland	-28.4443	150.994	5000	20	Clay	Eucalyptus populnea	20	0		0		Common	Geijera parviflora	1	0	Numerous potential hollows, some with Einadia and cactus
South of Boggabilla on Bruxner Highway	Poplar box open shrubby woodland	-28.6503	150.399	5000	20	Clay loam	Eucalyptus populnea	10	3	Scar trees	0		Common	Geijera parviflora, Atalaya hemiglauca	2	1	Persoonia and Sida in two hollows, numerous potential TinT places but without extensive soil development?
Goondoowindi-Boomi road	Poplar box/belah/wilga woodland, shrubby understorey	-28.7267	149.762	2500	10	Clay loam	Eucalyptus populnea	5	1	One large scar tree	5	Cut or rung trees, resprouting	Common	Geijera parviflora, Eremophila mitchellii	2	0	Mostly younger single-stemmed box trees
Boomi-Mungindi road	Poplar box/wilga/Eremophila mitchellii shrubby woodland, scattered coolibah	-28.7261	149.538	6000	20	Clay loam	Eucalyptus populnea	10	3	Scattered scar trees + apparent Indigenous fire scar	5	Cut stumps	Common	Geijera parviflora, Eremophila mitchellii, Ventilago viminalis	3	0	First triangle hollow at base seen this trip
Goondoobluie gravel pit	Open poplar box woodland on low sandy/stony rise above Moonie River; scalded areas; very disturbed area	-29.1748	148.628	160000	80	Sandy loam	Eucalyptus populnea	150	5	Scattered scar trees	10	Cut stumps, some probably rung	Common	Geijera parviflora, Eremophila mitchellii, Ehretia parviflora, Santalum lanceolatum, Canthium oleifolium, Apophyllum anomalum, Capparis mitchellii, Acacia excesla, Flindersia maculosa	9	8
West of Goondoobluie towards Lightning Ridge	Open poplar box woodland on sandy loam rise; shrubby; outer Barwon palaeochannels	-29.1144	148.507	20000	40	Sandy loam	Eucalyptus populnea	50	4	Scattered scar trees	0		Common	Geijera parviflora, Eremophila mitchellii, Flindersia maculosa, Atalaya hemiglauca, Capparis mitchellii, Ehretia membranifolia	6	2	A few big trees, but most single-stemmed; much recent death
West of Goondoobluie towards Lightning Ridge	Barwon palaeochannels; open poplar box woodland on sandy rise; shrubs scattered, buffel and Sclerolaena birchii dominant groundcover	-29.0771	148.446	10000	20	Sand	Eucalyptus populnea	15	3	Scattered scar trees	0		Scattered	Geijera parviflora, Eremophila mitchellii, Alectryon oleifolium, Atalaya hemiglauca, Ehretia membranifolia, Capparis mitchellii	6	1	Some HUGE old poplar boxes in this area
West of Goondoobluie towards Lightning Ridge	Barwon palaeochannels; open box/belah/Eremophila mitchelliishrubby woodland; cypress patches	-29.0813	148.441	10000	30	Sandy loam	Eucalyptus populnea	20	0		5	Cut stumps	Common	Ventilago viminalis, Capparis mitchellii, Apophyllum anomalum, Atalaya hemiglauca, Owenia acidula, Alectryon oleifolium, Ehretia membranifolia, Geijera parviflora	8	4	3 in one hollow
West of Goondoobluie towards Lightning Ridge	Barwon palaeochannels; poplar box/Eremophila mitchellii/wilga/Acacia excelsa shrubby woodland; coolibah in lower areas	-29.1282	148.386	5000	30	Sandy loam	Eucalyptus populnea	70	5	Scattered old scar trees	50	Ringbarking + cut stumps	Common	Geijera parviflora, Eremophila mitchellii, Acacia excelsa, Myoporum montanum, Alectryon oleifolium, Alstonia constricta, Atalaya hemiglauca	7	4	Nearly every box tree has suitable mid-trunk hollow, apparently created by historic ringbarking, as well as scar trees + cut stumps (steel and chainsaw)
40km north-east of Lightning Ridge, Boora Road	Barwon palaeochannels; open shrubby poplar box with scattered Hakea tephrosperma and Callitris	-29.2258	148.344	10000	20	Sandy loam	Eucalyptus populnea	>100	3	Scar trees	15	Cut stumps + ringbarking	Common	Geijera parviflora, Eremophila mitchellii, Ehretia membranifolia, Apophyllum anomalum, Flindersia maculosa, Dodonaea viscosa, Pimelea microcephala, Ventilago viminalis	8	5	Relatively low density of scar trees, but lots of multi-stemmed old (?frontier) ringbarked trees that have resprouted
Bukalla Road, north-west of Collarenebri	Outer Barwon palaeochannels; Sandhills along Mungaroo/Warrambool Creek; open poplar box, shrubby	-29.4325	148.405	10000	30	Sand	Eucalyptus populnea	20	2	Scar trees	10	Cut stumps; no obvious ringbarking or poisoning	Common	Geijera parviflora, Eremophila mitchellii, Ventilago viminalis, Acacia excelsa, Pittosporum phylliraeoides	5	2
The Ridge Road, WNW of Collarenebri	Outer Barwon palaeochannels, along Mungaroo/Warrambool Creek; open shrubby poplar box on clay loam	-29.4313	148.407	20000	30	Clay loam	Eucalyptus populnea	50	2	Scattered scar trees + apparent stone axe cuts	10	Cut stumps; no obvious ringbarking or poisoning	Common	Geijera parviflora, Eremophila mitchellii, Alectyon oleifolium, Apophyllum anomalum, Atalaya hemiglauca, Flindersia maculosa	6	1	Lots of human activity in area (hearths, scattered artefacts on scalds + bottles and wire). Also a dead boxthorn in box above ground
The Ridge Road, WNW of Collarenebri	Between branches of palaeochannel; open coolibah woodland with scattered shrubs and occasional Eucalyptus populnea	-29.3942	148.314	5000	15	Clay loam	Eucalyptus coolibah	20	2	Occasional scar trees on older trees	10	Bigger trees apparently rung or cut	Scattered	Apophyllum anomalum, Alectryon oleifolium	2	2	Good potential hollows only in older trees - most of woodland younger
The Ridge Road, WNW of Collarenebri	Barwon palaeochannels; sandhills and swamps; open poplar box/coolibah woodland, shrubby	-29.3767	148.295	20000	30	Clay loam	Eucalyptus populnea, Eucalyptus coolibah	20	4	Old scar trees	8	Cut stumps	Common	Geijera parviflora, Eremophila mitchellii, Alectryon oleifolium, Acacia oswaldii	4	1	Some lovely big old box trees; most multi-stemmed; quite similar to Gingie
Ringwood, east of Lightning Ridge	Barwon palaeochannels; slight rise surrounded by swamps; box shrubby woodland with belah and coolibah patches	-29.3331	148.254	30000	40	Clay loam	Eucalyptus populnea, Eucalyptus coolibah	30	2	Scattered scar trees	2	Cut stumps	Common	Ventilago viminalis, Flindersia maculosa, Eremophila mitchellii, Acacia salicina, Alectryon oleifolium, Acacia oswaldii, Atalaya hemiglauca	7	0
The Ridge Road, WNW of Collarenebri	Barwon palaeochannels; sandhill area; open box/cypress with well-spaced but diverse shrubs	-29.3639	148.284	40000	45	Sand to sandy loam	Eucalyptus populnea	60	10	Scar trees	20	Cut stumps, some apparent ringbarking	Common	All shrub species in area seen at this site	9	2
Warrambool State Conservation Area	Barwon palaeochannels; shrubby box woodland	-29.4389	148.233	5000	10	Sandy loam	Eucalyptus populnea	6	1	Scar tree	0		Common	Eremophila mitchellii, Geijera parviflora, Capparis mitchellii, Apophyllum anomolum, Ventilago viminalis, Flindersia maculosa	6	1	Limited search effort at site - TinT seen from car
Boorooma Creek road	Stony rise; open mulga/box/Eremophila mitchellii/wilga	-30.0133	147.565	20000	25	Sandy loam	Eucalyptus populnea	20	2	Scar trees	10	Cut stumps	Common	Eremophila mitchellii, Geijera parviflora, Apophyllum anomalum, Capparis mitchellii	4	2	2 small wilgas in box hollow created by fallen branch
Kurrajong Road, east of Narran Lake	Open poplar box woodland on side of Callitris sand ridge	-30.0155	147.461	20000	20	Sand	Eucalyptus populnea	20	1	Scar tree	4	Cut stumps	Scattered	Geijera parviflora, Eremophila mitchellii, Ventilago viminalis	3	0
Kurrajong Road, east of Narran Lake	Box run-on area and adjacent spinifex sandridge; some huge boxes but low density of CMTs	-29.8065	147.499	30000	40	Sand to clay loam	Eucalyptus populnea	20	2	Low density of scar trees	2	Cut stumps	Common	At least 8 potential guests	8	1
Kurrajong road, SSW of Cumborah	Run-on area off stony ridges; box/mulga/wilga/cypress/Eremophila mitchellii	-29.7674	147.684	20000	20	Loam	Eucalyptus populnea	15	2	Occasional scar trees on older trees	4	Occasional cut stumps	Common	Ehretia, Eremophila mitchellii, Geijera parviflora, Ventilago viminalis	4	2
Lightning Ridge-Cumborah Road	Stony, sandy low ridge, leading to run-on box flat; box/Eremophila mitchellii/wilga/scattered mulga and pine	-29.6846	147.792	20000	30	Sandy loam	Eucalyptus populnea	15	2	Scattered big scars	5	Scattered cut stumps	Common	Ventilago, Alectryon, Atalaya, wilga, Eremophila mitchellii	5	2	2 big wilgas
c.5km south of Lighting Ridge on Cumborah Road	Open box/rosewood/Atalaya plain on clay loam; scattered belah and shrubs	-29.531	147.947	10000	15	Clay loam	Eucalyptus populnea	22	3	Scattered old scar trees	15	Rung/poisoned + cut stumps	Scattered	Alectryon, Atalaya, Capparis mitchellii, Eremophila mitchellii, Flindersia maculosa, Pimelea microcephala	6	2	Apophyllum + Pimelea microcephala
c.10km south of Lightning Ridge towards Walgett	Open box/Eremoophila mitchellii/Atalaya hemiglauca plain, scattered coolibah; light clay; scattered shrubs	-29.5223	148.004	20000	25	Clay loam	Eucalyptus populnea	20	10	High density scar trees, including some fired scars	5	Cut stumps	Scattered	Alectryon, wilga, Eremophila mitchellii, Atalaya, Apophyllum,	5	2	Apophyllum + whitewood
Lightning Ridge-Walgett Road, near Mungindi turn-off	Barwon palaeochannels. Open poplar box; shrubby; edge of sandhill	-29.61	148.077	20000	25	Sand	Eucalyptus populnea	30	4	Moderate density of scars	8	Moderate density cut stumps	Common	Wilga, Alectryon, Eremophila mitchellii, Capparis mitchellii, Alstonia, Acacia oswaldii, Acacia excelsa, Ventilago viminalis	8	2
c.11km east of Lightning Ridge-Walgett road towards Mungindi	Barwon palaeochannels. Sandhill 'camp' area; huge poplar box and pine, diverse shrubs, nutgrass + Dichondra	-29.5148	148.148	20000	15	Sand	Eucalyptus populnea	40	5	Scar trees	5	Scattered cut stumps	Common	At least 8 potential guests	8	2	Some huge trees, but not as many as Gingie - water not as close to surface?
Warrambool State Conservation Area	Barwon palaeochannels. Sandhill depression; occasional huge poplar box and pine, diverse shrubs, nutgrass + Dichondra	-29.4702	148.171	10000	15	Sandy loam	Eucalyptus populnea	5	0		5	Scattered cut stumps	Common	At least 8 potential guests	8	0	Only a few big box trees in area
West of Mungindi on Gunnindaddy Road	Narrow shrubby box remnant in cropland	-28.9436	148.762	5000	10	Sandy loam	Eucalyptus populnea	10	1	Occasional scar trees on older trees	10	Numerous cut stumps (steel axe)	Common	Eremophila mitchellii, Capparis mitchellii, Atalaya, Geijera, Psydrax, Senna	6	2
West of Mungindi on Gunnindaddy Road	Open poplar box on sandhill, with Corymbia tessellaris, Callitris, Alstonia, wilga, Acacia excelsa, Acacia murrayana, wilga; dense buffel groundlayer	-28.9581	148.6	40000	40	Sand	Eucalyptus populnea	15	3	Scar trees	20	Cut stumps	Scattered	See habitat description	5	4
Bumble/Diamond Tank Road, south-east of Dirranbandi	Historically-rung poplar box woodland on light-clay plain just south of Big Warrambool; grassy with sattered but diverse shrubs	-28.8528	148.464	7000	20	Clay loam	Eucalyptus populnea	25	2	Scattered scar trees	>50	Rung/poisoned + cut stumps	Scattered	Atalaya, Eremophila mitchellii, Acacia oswaldii, Alectron, Apophyllum, wilga, Flindersia	7	2
Dirranbandi-Mungindi road	Palaeochannel; box/coolibah/Corymbia clarksoniana/Callitris/Eucalyptus melanophloia shrubby woodland	-28.7398	148.624	8000	20	Sandy loam	Eucalyptus populnea, Eucalyptus coolibah	15	0		3	Occasional cut stumps	Common	Very diverse - at least 10 potential guest species	9	0
South of Dunwinnie	Palaeochannel; mixed shrubby woodland on loamy plain; diverse shrub layer	-28.6901	148.634	25000	30	Sandy loam	Eucalyptus populnea	30	0		25	Some cut stumps; numerous trees apparently poisoned or rung historically	Common	Alectryon oleifolium, Eremophila mitchellii, Apophyllum anomalum, Flindersia maculosa, Ventilago viminalis, Capparis mitchellii, Geijera parviflora, Acacia oswaldii, Ehretia	9	3
North of Thallon towards Nindigully	Sandridge along Moonie River; Callitris/poplar box/silver-leaf ironbark/Eucalyptus intertexta/Corymbia tessellaris mixed woodland with scattered shrubs	-28.519	148.846	10000	20	Sandy loam	Eucalyptus populnea	10	2	Scattered scar trees	0		Scattered	Wilga, Eremophila mitchellii, Alstonia, Myoporum, Maytenus, Atalaya	6	0
Just south of Nindigully on Carnarvon Highway	Edge of sandridge adjacent to Moonie River; box/wilga/Acacia excelsa open shrubby woodland; scattered Callitris	-28.3721	148.823	20000	30	Sandy loam	Eucalyptus populnea	20	7	Moderate density of scars	10	Cut stumps	Common	Wilga, ironwood, Atalaya, Psydrax, kurrajong, Ventilago, Capparis mitchelii	7	1
Nindigully dump	Sandridge with box/Callitris/wilga/ironwood; scattered Eucalyptus melanophloia	-28.3543	148.827	20000	25	Sandy loam	Eucalyptus populnea, Eucalyptus largiflorens	20	3	Scattered scar trees	10	Steel cut stumps	Common	Wilga, ironwood, Apophyllum, Eremophila mitchellii, Psydrax, Alectryon	6	1	Also in box hollows at site: buffel, Einadia, Enchylaena, Sonchus, Opuntia
South-east of St George towards Nindigully	Broad, low sandridge of Balonne River; poplar box/Corymbia tessellaris/coolibah/buffel	-28.1672	148.72	10000	15	Sandy loam	Eucalyptus populnea	12	0		4	Scattered cut stumps	Scattered	Wilga, Alstonia, Myoporum, Pittosporum, Acacia salicina, Alectryon	6	1
Whyenbah Road, south-west of St George	Poplar box shrubby woodland on sandy levee west of Balonne River	-28.0822	148.556	10000	20	Loam	Eucalyptus populnea	50	0	Trees too small for Indigenous CMTs	50	Ringbarking + cut stumps	Common	Acacia salicina, Eremophila mitchellii, Atalaya, Geijera parviflora	4	9	No big trees - rung/cleared? All TinTs Acacia salicina in poplar box
Narkoola National Park	Poplar box/mulga/wilga/Eremophila mitchellii/Alectyon woodland	-27.9938	147.077	10000	20	Loam	Eucalyptus populnea	6	0		0		Common	Wilga/Eremophila mitchellii/Alectyon	4	0
Bollon Common	River red gum along Wallum Creek, grading into poplar box on adjacent sandy rise	-28.0231	147.475	5000	20	Loam	Eucalyptus populnea, Eucalyptus camaldulensis	10	1		2		Scattered	Wilga/Eremophila mitchellii/Alectyon	3	0
McNichol's/Apex Mud springs, Wombula	Poplar box creekline	-28.3587	144.328	5000	10	Loam	Eucalyptus populnea	5	2		0		Scattered		2	0
Mitchell highway north of Cunnamulla	Poplar box open woodland on Warrego levee	-28.0306	145.745	40000	15	Sand	Eucalyptus populnea	20	4		1		Scattered		7	0	Shrubs diverse but sparse
Mitchell highway north of Cunnamulla	Poplar box open woodland on Warrego levee	-28.0085	145.754	40000	15	Sand	Eucalyptus populnea	20	1		0		Common		7	0
Mitchell highway north of Cunnamulla	Poplar box open woodland on Warrego levee	-27.9622	145.779	40000	15	Sand	Eucalyptus populnea	20	0		0		Common		9	0
Mitchell highway near Wyandra	Poplar box open woodland on Warrego levee; scattered big boxes and Corymbia terminalis in mulga	-27.1968	145.992	20000	10	Sandy loam	Eucalyptus populnea	10	0		0		Scattered		5	0
Wheatleigh Road	Box swamp/run-on area	-26.9361	146.102	20000	10	Loam	Eucalyptus populnea	5	0		0		Scattered		2	0
Wheatleigh Road	Box flat	-26.9326	146.051	20000	10	Loam	Eucalyptus populnea	15	0		0		Scattered		4	0	One Einadia in tree seen - potential…
Currawinya-Warden boundary	Open mulga with some very large poplar box trees	-28.7844	144.64	40000	30	Sandy loam	Eucalyptus populnea	7	0		2		Scattered		5	0
Hungerford Town Common	Mulga with poplar box in run-on areas	-28.982	144.366	40000	15	Sandy loam	Eucalyptus populnea	5	0		2		Scattered		5	0
Gingie 'Block 1'		-29.7839	147.928
Gingie 'Block 1'		-29.8311	147.923
Gingie 'Block 1'		-29.8469	147.916
Gingie 'Block 1'		-29.8292	147.898
Gingie 'Block 1'		-29.7994	147.905
Gingie 'Block 2'		-29.7994	147.865
Gingie 'Block 2'		-29.8364	147.889
Gingie 'Block 2'		-29.8408	147.871
Gingie 'Block 2'		-29.8567	147.855
Gingie 'Block 2'		-29.8378	147.849
Gingie 'Block 2'		-29.7947	147.849
Gingie 'Block 3'		-29.8214	147.802
Gingie 'Block 3'		-29.802	147.807
Gingie 'Block 3'		-29.8042	147.84
Gingie 'Block 3'		-29.8617	147.845
Gingie 'Block 3'		-29.8608	147.809
Gingie 'Block 4'		-29.9031	148.039
Gingie 'Block 4'		-29.8833	148.063
Gingie 'Block 4'		-29.8981	148.076
Gingie 'Block 4'		-29.9194	148.045
Gingie 'Block 4'		-29.9147	148.039
Gingie 'Block 4'		-29.9192	148.031
Gingie 'Block 4'		-29.9092	148.022
Gingie 'Block 5'		-29.7817	147.966
Gingie 'Block 5'		-29.7653	147.965
Gingie 'Block 5'		-29.7736	148.019
Gingie 'Block 5'		-29.783	148.018
Gingie 'Block 6'		-30.3288	147.424
Gingie 'Block 6'		-30.3697	147.41
Gingie 'Block 6'		-30.3739	147.446
Gingie 'Block 6'		-30.3478	147.451
Gingie 'Block 6'		-30.3453	147.434
Gingie 'Block 6'		-30.3225	147.44
Gingie 'Block 7'		-30.2953	147.398
Gingie 'Block 7'		-30.3539	147.4
Gingie 'Block 7'		-30.3514	147.381
Gingie 'Block 7'		-30.2933	147.384
Gingie 'Block 8'		-30.3547	147.355
Gingie 'Block 8'		-30.3539	147.326
Gingie 'Block 8'		-30.32	147.332
Gingie 'Block 8'		-30.3236	147.362

## Sheet: coord_conv
	lat_deg	Lat_min	lat_sec	Long_deg	Long_min	Long_sec	Lat	Long
small currant bush in box P	29	48	34	147	52	58	29.8094	147.883	-29.8094	147.883
tiny wilga in small box P	29	49	0.6	147	53	47.5	29.8168	147.897	-29.8168	147.897
big old wilga in box in belar swamp WB	29	45	51	147	55	11	29.7642	147.92	-29.7642	147.92
Mirrii/ Leafless cherry in box in belah swamp WB	29	45	48	147	55	4.5	29.7633	147.918	-29.7633	147.918
big old supplejack in box WB	29	46	7.6	147	54	55	29.7688	147.915	-29.7688	147.915
Very big old box with broken top & old dead guest TB	29	51	42.6	147	51	52	29.8618	147.864	-29.8618	147.864
small wilga in black box BBB rd	30	24	54.6	147	16	45.5	30.4152	147.279	-30.4152	147.279
Pimelea microcephala in Bimblebox BBB rd	30	24	57	147	15	40.5	30.4158	147.261	-30.4158	147.261
smaller Pimelea in box BBBrd	30	25	4.18	147	16	40.2	30.4178	147.278	-30.4178	147.278
Peach bush in box BBBrd	30	25	7.4	147	16	40	30.4187	147.278	-30.4187	147.278
more peach bush in box BBBrd	30	25	9.28	147	16	40	30.4192	147.278	-30.4192	147.278
gargaloo & peach bush in old box BBBrd	30	25	7	147	16	37	30.4186	147.277	-30.4186	147.277
old peach bush in old broken box BBBrd	30	25	9.7	147	16	36	30.4194	147.277	-30.4194	147.277
small Pimelea in box BBBrd	30	25	9	147	16	33.9	30.4192	147.276	-30.4192	147.276
wilga in stone axe cut box stump BBBrd	30	25	9.5	147	16	34.5	30.4193	147.276	-30.4193	147.276
V.old peach bush growing in fallen dead box	30	25	9	147	16	34	30.4192	147.276	-30.4192	147.276
supplejack in dead steel axe cut box stump BBBrd	30	25	8.88	147	16	33.6	30.4191	147.276	-30.4191	147.276
peach bush high up in old box BBBrd	30	25	8.7	147	16	32.7	30.4191	147.276	-30.4191	147.276
peach bush in old box coolamon BBBrd	30	25	6.7	147	16	35.6	30.4185	147.277	-30.4185	147.277
Rosewood in box Marra Paleochannal	30	23	50.9	147	15	48	30.3975	147.263	-30.3975	147.263
wilga in old box Marra PC	30	24	4	147	15	45.8	30.4011	147.263	-30.4011	147.263
small pimelea in box Marra PC	30	24	1.47	147	15	42	30.4004	147.262	-30.4004	147.262
v.small pimelea in stone axe cut box stump Marra PC	30	23	48	147	15	45	30.3967	147.262	-30.3967	147.262
whitewood in box at big billabong camp	30	23	30.8	147	15	51	30.3919	147.264	-30.3919	147.264
big old dead box with P.b coming out everywhere on big billabon	30	23	32	147	15	51.99	30.3922	147.264	-30.3922	147.264
big old wilga high up in box Marra ck Paleochannel	30	23	27.8	147	15	46.9	30.3911	147.263	-30.3911	147.263
wilga in box Marra ck paleochannel	30	23	31	147	15	45	30.3919	147.262	-30.3919	147.262
small wilga in blackbox on Sparkes warrambool	29	57	47	148	0	46	29.9631	148.013	-29.9631	148.013
tiny unidentified guest in coolabah at Sparkes warrambool bridge	29	57	50	148	1	3.7	29.9639	148.018	-29.9639	148.018
big peach bush 1 in box BBB rd camp	30	24	50.6	147	16	16.5	30.4141	147.271	-30.4141	147.271
big Peach bush 2 in box in BBB rd camp	30	24	48	147	16	19.7	30.4133	147.272	-30.4133	147.272
small peach bush in live box stump BBB rd camp	30	24	47	147	16	21	30.4131	147.273	-30.4131	147.273
wilga growing where central box bole fell out BBB rd	30	24	40	147	20	46.8	30.4111	147.346	-30.4111	147.346
wilga in steel axe cut central box bole BBB rd	30	24	29.5	147	21	12	30.4082	147.353	-30.4082	147.353
wilga with 3 trunks in box BBB rd (no GPS data for this position)	30	25	11.8	147	19	26.7	30.4199	147.324	-30.4199	147.324
tall pine in box on BBB rd	30	24	39.5	147	22	48	30.411	147.38	-30.411	147.38
Currant bush in box on BBB rd	30	24	40	147	22	48	30.4111	147.38	-30.4111	147.38
big bumble in box BBB rd	30	24	41.9	147	22	55.7	30.4116	147.382	-30.4116	147.382
wilga & pimelea double in big old coolabah? stump BBB rd Ginghet crossing	30	25	15	147	27	35.8	30.4208	147.46	-30.4208	147.46
small wilga in big blackbox BBB rd Ginghet crossing	30	25	14	147	27	36	30.4206	147.46	-30.4206	147.46
high wilga low nepine in dead box Bottle camp	29	48	8.5	147	58	44	29.8024	147.979	-29.8024	147.979
old currant bush in box Cumberdoon rd	30	16	41	147	52	14	30.2781	147.871	-30.2781	147.871
wilga in box Cumberdoon rd	30	19	35.7	147	50	33.5	30.3266	147.843	-30.3266	147.843
big wilga in box centre Cumberdoon rd	30	19	34.5	147	50	35.9	30.3262	147.843	-30.3262	147.843
wilga in box Cumberdoon rd	30	19	45.2	147	50	27.8	30.3292	147.841	-30.3292	147.841
rosewood in box Cumberdoon rd	30	20	38.5	147	49	51.9	30.344	147.831	-30.344	147.831
small boobialla in steel axe cut box BBB rd	30	25	14.7	147	27	39.6	30.4208	147.461	-30.4208	147.461
rosewood in black box BBB rd	30	26	27.9	147	37	14	30.4411	147.621	-30.4411	147.621
currant bush in black box near Ginghet	30	17	16	147	26	1	30.2878	147.434	-30.2878	147.434
smallish wilga in box Marra ck rd	30	17	30	147	20	55.6	30.2917	147.349	-30.2917	147.349
pair of wilgas in box trees 1 - Clyde	30	18	6.5	147	21	23	30.3018	147.356	-30.3018	147.356
pair of wilgas in box trees 2 - Clyde	30	18	6	147	21	23	30.3017	147.356	-30.3017	147.356
2nd EVER BELAH in box TinT BBB rd X Ginghet	30	25	14.6	147	27	13.8	30.4207	147.454	-30.4207	147.454
old butterbush in big coolabah BBBrd	30	25	35.8	147	30	33.7	30.4266	147.509	-30.4266	147.509
Rosewood in box Carinda rd	30	25	42	147	31	29.6	30.4283	147.525	-30.4283	147.525
small whitewood in box Carinda rd	30	25	41	147	31	30	30.4281	147.525	-30.4281	147.525
rosewood in box with dead wilga beside Carinda rd	30	25	42	147	31	33.8	30.4283	147.526	-30.4283	147.526
dead wilga in black box Carinda rd	30	25	43	147	31	36	30.4286	147.527	-30.4286	147.527
old butterbush in big black box Carinda rd	30	25	59.8	147	33	30.8	30.4333	147.559	-30.4333	147.559
wilga in box with 3 steel axe cut stumps Cumberdoon way	30	20	40.6	147	49	46.5	30.3446	147.83	-30.3446	147.83
small wilga in tall box Cumberdoon way	30	20	38.9	147	49	49.6	30.3441	147.83	-30.3441	147.83
Very big wilga planted low in old box Cumberdoon way	30	20	48.9	147	50	0.4	30.3469	147.833	-30.3469	147.833
Very big wilga planted high in old box Cumberdoon way	30	20	45	147	49	57.5	30.3458	147.833	-30.3458	147.833
Currant bush in box Macquarie Marshes	30	58	57.6	147	27	21	30.9827	147.456	-30.9827	147.456
wilga in box Macquarie marshes	30	58	58	147	22	42	30.9828	147.378	-30.9828	147.378
wilga in box the Marra	30	55	19.9	147	22	42	30.9222	147.378	-30.9222	147.378
wilga in box on the Marra	30	55	19	147	22	36.5	30.9219	147.377	-30.9219	147.377
wilga very low in box Gungalman rd	30	21	2.8	147	50	3	30.3508	147.834	-30.3508	147.834
wilga very high in box Gungalman rd	30	21	1.9	147	49	58.5	30.3505	147.833	-30.3505	147.833
wilga in stone axe cut stump live box Gungalman rd	30	20	57	147	49	58	30.3492	147.833	-30.3492	147.833
wilga in box Cumberdoon way	30	20	41.55	147	49	49.8	30.3449	147.831	-30.3449	147.831
Rosewood in Coolabah in Cumbul	29	51	53	147	52	20.5	29.8647	147.872	-29.8647	147.872
budda in steel axe cut box Cumberdoon way	30	20	33.7	147	49	46	30.3427	147.829	-30.3427	147.829
wilga in box Cumberdoon way	30	20	32	147	49	45.7	30.3422	147.829	-30.3422	147.829
wilga in steel axe cut box tree Cumberdoon way	30	20	31.8	147	49	52	30.3422	147.831	-30.3422	147.831
wilga in blackbox Cuddie springs	30	21	34.5	147	20	14.7	30.3596	147.337	-30.3596	147.337
butterbush in dead blackbox or coolabah Cuddie springs	30	21	28.7	147	20	35	30.358	147.343	-30.358	147.343

## Sheet: calcs
DBH1	Al_ole	Al_con	Ap_anom	At_hem	Cap_mit	Eh_men	Er_mit	Ge_par	My_mon	Pi_mic	Pi-ang	Ve_vim	All_Gingie	Height_Gingie
8	14	4	0.5	24	2	13	5.5	30	8	6		1.5		0.05	16
16	2	5	8	31	30	25	7	15	14	1		2		0.1	15
17	20	5	16	5.5	17	14	18	5	7	1		2		0.1	5
18	12	12	3	8	31	2	7	8	0.8	5		1.83333		0.1	5
18	45	6.5	9	6	11	0.3	5	2	1	3.25			0.3	0.2	10.25
19	14		10	3	9	0.5	7	8	4				0.4	0.3
20	4		3	0.1		0.5	8.25	19	0.5				0.5	0.35
20	16		20	11.0857	22	2		7	5.04286				0.5	0.35
20	2		9		17.4286	12		23					0.5	0.4
21	0.1		8.72222			3		11					0.5	0.45
21	12.91					3		24					0.6	0.5
22	14.3333					16		44					0.8	0.5
22						5		25					1	0.5
22						5		25					1	0.53
23						4		39					1	0.55
23						1		3					1	0.7
24						5		1					1	0.7
25						17		14					1	0.7
25						7		28					1	0.7
26						0.4		18					1.5	0.8
26						1		0.1					2	0.9
26						2		2					2	0.9
26						10		18					2	1
27						0.5		10					2	1
27						3		3					2	1
27						11		12					2	1
28						2.5		16					2	1
30						6.13704		12					2	1
30								4					2	1
30								21					2	1
31								7					2.5	1.2
31								1					3	1.2
32								23					3	1.2
32								0.6					3	1.2
33								3					3	1.3
33								5					3	1.4
33								3					3	1.5
33								2					3	1.5
34								0.1					3	1.5
34								1					4	1.5
34								6					4	1.5
34								1					4	1.5
35								1					4	1.5
35								3					5	1.5
36								0.5					5	1.5
37								1					5	1.5
37								0.5					5	1.8
38								1					5	2
38								8					5	2
38								24					5	2
39								10.776					5	2
39													5	2
40													5.5	2
40													5.5	2
40													6	2
41													6	2
42													7	2
42													7	2.1
43													7	2.2
43													7	2.3
44													7	2.5
45													7	2.5
45													7	2.5
45													8	2.5
46													8	2.5
46													8	2.5
47													8	2.6
47													8	2.7
48													9	2.8
48													9	3
48													9	3
49													10	3
50													10	3
52													10	3
53													11	3
53													11	3.5
55													11	3.5
56													11	4
56													12	4
58													12	4
59													12	4
59													12	4
60													12	4
61													13	4
61													14	4
62													14	4
64													14	4
65													14	4
66													14	4
67													15	4
67													16	4
68													16	4
73													16	4
74													16	4
75													16	4.3
79													17	4.5
80													17	4.5
80													18	5
80													18	5
81													18	5
85													19	5
85													20	6
105													20	6
106													21	6
108													22	6
120													23	7
39													23	7
52													24	7
70													24	7
55													25	7
60													25	7
50													25	7
70													28	7
40													30	7
50													30	9
40													31	9
20													31	10
90													39	12
70													44	15
40													45
40													10.4147
80
30
25
30
30
34
30
35
70
35
40
80															0.91
120
30
40
50
60
35
40
34
45.9504
